# Supplementary material for: Worldwide inequality in access to full text scientific articles: the example of ophthalmology
Source: PeerJ. 2019 Oct 30;7:e7850. doi: 10.7717/peerj.7850 (PMC6825414; doi:10.7717/peerj.7850)
Supplement: Supplemental Information 6 [file peerj-07-7850-s006.xlsx]

## Sheet: 200_alternative_way_Sci_Hub
ID	ID envoi	ID_inital	Title	Authors	Details	Journal	Year	Duplicates (journal)	journal duplicates name [=SI([@[Doublon (journal)]]="n";"";[@Journal])]	Random	Reference	DOI	DOI_1	PMID	_	OA PMC	OA journal (full hybrid)	OA restrained	Access full text OA (legal)	Access full text paywall	Access paywall articles - PMC available = to be given to co-authors	Corresponding author address available ?	ORR sent	ORR publisher website	ORR Pubmed	ORR publisher or Pubmed	ORR full text	RG full text	GS Ful ltext	Sci-hub full text
3	1	7868	Valproic acid and ASK1 deficiency ameliorate optic neuritis and neurodegeneration in an animal model of multiple sclerosis.	Azuchi Y, Kimura A, Guo X, Akiyama G, Noro T, Harada C, Nishigaki A, Namekata K, Harada T.	Neurosci Lett. 2017 Feb 3;639:82-87. doi: 10.1016/j.neulet.2016.12.057. Epub 2016 Dec 28.	Neurosci Lett	2017	n		0.000215616	Azuchi Y, Kimura A, Guo X, Akiyama G, Noro T, Harada C, Nishigaki A, Namekata K, Harada T., Valproic acid and ASK1 deficiency ameliorate optic neuritis and neurodegeneration in an animal model of multiple sclerosis. Neurosci Lett. 2017	doi: 10.1016/j.neulet.2016.12.057	10.1016/j.neulet.2016.12.057	28040492	1				0	1	1	1	1	1	1	1		0	0	1
5	2	9321	The combination of vestibular impairment and congenital sensorineural hearing loss predisposes patients to ocular anomalies, including Usher syndrome.	Kletke S, Batmanabane V, Dai T, Vincent A, Li S, Gordon KA, Papsin BC, Cushing SL, Héon E.	Clin Genet. 2017 Jul;92(1):26-33. doi: 10.1111/cge.12895. Epub 2017 Jan 16.	Clin Genet	2017	n		0.00026022	Kletke S, Batmanabane V, Dai T, Vincent A, Li S, Gordon KA, Papsin BC, Cushing SL, Héon E., The combination of vestibular impairment and congenital sensorineural hearing loss predisposes patients to ocular anomalies, including Usher syndrome. Clin Genet. 2017	doi: 10.1111/cge.12895	10.1111/cge.12895	27743452	1				0	1	1	1	1	1	0	1		0	0	1
9	3	5341	Reconstruction of Combined Upper and Lower Eyelid Defects in a Patient With Lentigo Maligna.	Martínez-Palmer A, Calsina-Prat M, Ormaechea N, Toll A.	Dermatol Surg. 2017 May;43 Suppl 1:S111-S114. doi: 10.1097/DSS.0000000000000787. No abstract available.	Dermatol Surg	2017	n		0.000555183	Martínez-Palmer A, Calsina-Prat M, Ormaechea N, Toll A., Reconstruction of Combined Upper and Lower Eyelid Defects in a Patient With Lentigo Maligna. Dermatol Surg. 2017	doi: 10.1097/DSS.0000000000000787	10.1097/DSS.0000000000000787	28346250	1				0	1	1	1	1	0	0	0		0	0	1
10	4	956	Rare GABRA3 variants are associated with epileptic seizures, encephalopathy and dysmorphic features.	Niturad CE, Lev D, Kalscheuer VM, Charzewska A, Schubert J, Lerman-Sagie T, Kroes HY, Oegema R, Traverso M, Specchio N, Lassota M, Chelly J, Bennett-Back O, Carmi N, Koffler-Brill T, Iacomino M, Trivisano M, Capovilla G, Striano P, Nawara M, Rzonca S, Fischer U, et al.	Brain. 2017 Nov 1;140(11):2879-2894. doi: 10.1093/brain/awx236.	Brain	2017	n		0.00081208	Niturad CE, Lev D, Kalscheuer VM, Charzewska A, Schubert J, Lerman-Sagie T, Kroes HY, Oegema R, Traverso M, Specchio N, Lassota M, Chelly J, Bennett-Back O, Carmi N, Koffler-Brill T, Iacomino M, Trivisano M, Capovilla G, Striano P, Nawara M, Rzonca S, Fischer U, et al., Rare GABRA3 variants are associated with epileptic seizures, encephalopathy and dysmorphic features. Brain. 2017	doi: 10.1093/brain/awx236	10.1093/brain/awx236	29053855	1				0	1	1	1	1	0	0	0		0	0	0
11	5	10473	Retinal features in Mulvihill-Smith syndrome.	Tyagi P, Juma Z, Reddy AR.	Ophthalmic Genet. 2017 Mar-Apr;38(2):183-186. doi: 10.1080/13816810.2016.1188124. Epub 2016 Jun 8.	Ophthalmic Genet	2017	n		0.000913711	Tyagi P, Juma Z, Reddy AR., Retinal features in Mulvihill-Smith syndrome. Ophthalmic Genet. 2017	doi: 10.1080/13816810.2016.1188124	10.1080/13816810.2016.1188124	27268268	1				0	1	1	1	1	1	0	1		0	0	1
14	6	9278	Horizontal Gaze Palsy and Progressive Scoliosis With ROBO 3 Mutations in Patients From Cape Verde.	Mendes Marques NBPS, Barros SR, Miranda AF, Nobre Cardoso J, Parreira S, Fonseca T, Donaire NM, Campos N.	J Neuroophthalmol. 2017 Jun;37(2):162-165. doi: 10.1097/WNO.0000000000000455.	J Neuroophthalmol	2017	n		0.00113278	Mendes Marques NBPS, Barros SR, Miranda AF, Nobre Cardoso J, Parreira S, Fonseca T, Donaire NM, Campos N., Horizontal Gaze Palsy and Progressive Scoliosis With ROBO 3 Mutations in Patients From Cape Verde. J Neuroophthalmol. 2017	doi: 10.1097/WNO.0000000000000455	10.1097/WNO.0000000000000455	27749773	1				0	1	1	1	1	0	0	0		0	0	1
18	7	1746	Prevalence and Causes of Visual Impairment in Fundong District, North West Cameroon: Results of a Population-Based Survey.	Oye J, Mactaggart I, Polack S, Schmidt E, Tamo V, Okwen M, Kuper H.	Ophthalmic Epidemiol. 2017 Dec;24(6):394-400. doi: 10.1080/09286586.2017.1313992. Epub 2017 Sep 8.	Ophthalmic Epidemiol	2017	n		0.00179366	Oye J, Mactaggart I, Polack S, Schmidt E, Tamo V, Okwen M, Kuper H., Prevalence and Causes of Visual Impairment in Fundong District, North West Cameroon: Results of a Population-Based Survey. Ophthalmic Epidemiol. 2017	doi: 10.1080/09286586.2017.1313992	10.1080/09286586.2017.1313992	28886257	1				0	1	1	1	1	1	0	1	1	0	0	1
20	8	6411	Near binocular visual function in young adult orthokeratology versus soft contact lens wearers.	Gifford K, Gifford P, Hendicott PL, Schmid KL.	Cont Lens Anterior Eye. 2017 Jun;40(3):184-189. doi: 10.1016/j.clae.2017.01.003. Epub 2017 Feb 16.	Cont Lens Anterior Eye	2017	n		0.00201855	Gifford K, Gifford P, Hendicott PL, Schmid KL., Near binocular visual function in young adult orthokeratology versus soft contact lens wearers. Cont Lens Anterior Eye. 2017	doi: 10.1016/j.clae.2017.01.003	10.1016/j.clae.2017.01.003	28215499	1				0	1	1	1	1	1	0	1		0	0	1
25	9	1808	Intracranial pressure-induced optic nerve sheath response as a predictive biomarker for optic disc edema in astronauts.	Wostyn P, De Deyn PP.	Biomark Med. 2017 Nov;11(11):1003-1008. doi: 10.2217/bmm-2017-0218. Epub 2017 Sep 4. Review.	Biomark Med	2017	n		0.00283084	Wostyn P, De Deyn PP., Intracranial pressure-induced optic nerve sheath response as a predictive biomarker for optic disc edema in astronauts. Biomark Med. 2017	doi: 10.2217/bmm-2017-0218	10.2217/bmm-2017-0218	28869392	1				0	1	1	1	1	1	0	1	1	0	0	1
28	10	1889	Should Oral Corticosteroids Be Used to Treat Demyelinating Optic Neuritis?	Morrow MJ, Ko MW.	J Neuroophthalmol. 2017 Dec;37(4):444-450. doi: 10.1097/WNO.0000000000000555. No abstract available.	J Neuroophthalmol	2017		J Neuroophthalmol	0.00317614	Morrow MJ, Ko MW., Should Oral Corticosteroids Be Used to Treat Demyelinating Optic Neuritis? J Neuroophthalmol. 2017	doi: 10.1097/WNO.0000000000000555	10.1097/WNO.0000000000000555	28857910	1				0	1	1	1	0	0	0	0		0	0	1
30	11	2364	Superior and Lateral Rectus Myopexy for Acquired Adult Distance Esotropia: A "One Size Fits All" Surgery.	Morad Y, Pras E, Nemet A.	Strabismus. 2017 Sep;25(3):140-144. doi: 10.1080/09273972.2017.1349816. Epub 2017 Jul 31.	Strabismus	2017	n		0.00348469	Morad Y, Pras E, Nemet A., Superior and Lateral Rectus Myopexy for Acquired Adult Distance Esotropia: A "One Size Fits All" Surgery. Strabismus. 2017	doi: 10.1080/09273972.2017.1349816	10.1080/09273972.2017.1349816	28759293	1				0	1	1	1	1	1	0	1	1	0	0	1
31	12	9977	Biomechanics of the Levator Aponeurosis.	Repp DJ, Rubinstein TJ, Herreid PA, Sires BS.	Ophthal Plast Reconstr Surg. 2017 Jul/Aug;33(4):251-255. doi: 10.1097/IOP.0000000000000731.	Ophthal Plast Reconstr Surg	2017	n		0.00364813	Repp DJ, Rubinstein TJ, Herreid PA, Sires BS., Biomechanics of the Levator Aponeurosis. Ophthal Plast Reconstr Surg. 2017	doi: 10.1097/IOP.0000000000000731	10.1097/IOP.0000000000000731	27517973	1				0	1	1	1	1	0	0	0		0	0	1
32	13	1060	Safety and efficacy of multiple cyclocoagulation of ciliary bodies by high-intensity focused ultrasound in patients with glaucoma.	De Gregorio A, Pedrotti E, Stevan G, Montali M, Morselli S.	Graefes Arch Clin Exp Ophthalmol. 2017 Dec;255(12):2429-2435. doi: 10.1007/s00417-017-3817-4. Epub 2017 Oct 17.	Graefes Arch Clin Exp Ophthalmol	2017	n		0.00365016	De Gregorio A, Pedrotti E, Stevan G, Montali M, Morselli S., Safety and efficacy of multiple cyclocoagulation of ciliary bodies by high-intensity focused ultrasound in patients with glaucoma. Graefes Arch Clin Exp Ophthalmol. 2017	doi: 10.1007/s00417-017-3817-4	10.1007/s00417-017-3817-4	29043438	1				0	1	1	1	1	1	1	1	1	0	0	1
33	14	4434	Antiretinal antibodies in central serous chorioretinopathy: prevalence and clinical implications.	Ten Berge JCEM, van Dijk EHC, Schreurs MWJ, Vermeer J, Boon CJF, Rothova A.	Acta Ophthalmol. 2018 Feb;96(1):56-62. doi: 10.1111/aos.13445. Epub 2017 Apr 26.	Acta Ophthalmol	2018	n		0.00386508	Ten Berge JCEM, van Dijk EHC, Schreurs MWJ, Vermeer J, Boon CJF, Rothova A., Antiretinal antibodies in central serous chorioretinopathy: prevalence and clinical implications. Acta Ophthalmol. 2018	doi: 10.1111/aos.13445	10.1111/aos.13445	28444929	1				0	1	1	1	1	1	0	1	1	0	0	1
36	15	8534	Hemianopic line bisection error in a patient with Alzheimer's disease.	Kang H, Kim SK, Park KJ, Choi NC, Kwon OY, Lim BH.	Neurol Sci. 2017 Mar;38(3):489-491. doi: 10.1007/s10072-016-2785-5. Epub 2016 Nov 28.	Neurol Sci	2017	n		0.00407886	Kang H, Kim SK, Park KJ, Choi NC, Kwon OY, Lim BH., Hemianopic line bisection error in a patient with Alzheimer's disease. Neurol Sci. 2017	doi: 10.1007/s10072-016-2785-5	10.1007/s10072-016-2785-5	27896492	1				0	1	1	1	1	1	1	1		0	0	1
37	16	2317	Prognostic relevance of MOG antibodies in children with an acquired demyelinating syndrome.	Hennes EM, Baumann M, Schanda K, Anlar B, Bajer-Kornek B, Blaschek A, Brantner-Inthaler S, Diepold K, Eisenkölbl A, Gotwald T, Kuchukhidze G, Gruber-Sedlmayr U, Häusler M, Höftberger R, Karenfort M, Klein A, Koch J, Kraus V, Lechner C, Leiz S, Leypoldt F, Mader S, et al.	Neurology. 2017 Aug 29;89(9):900-908. doi: 10.1212/WNL.0000000000004312. Epub 2017 Aug 2.	Neurology	2017	n		0.00419539	Hennes EM, Baumann M, Schanda K, Anlar B, Bajer-Kornek B, Blaschek A, Brantner-Inthaler S, Diepold K, Eisenkölbl A, Gotwald T, Kuchukhidze G, Gruber-Sedlmayr U, Häusler M, Höftberger R, Karenfort M, Klein A, Koch J, Kraus V, Lechner C, Leiz S, Leypoldt F, Mader S, et al., Prognostic relevance of MOG antibodies in children with an acquired demyelinating syndrome. Neurology. 2017	doi: 10.1212/WNL.0000000000004312	10.1212/WNL.0000000000004312	28768844	1				0	1	1	1	1	0	1	1	1	1	0	1
39	17	9238	Tele-ophthalmology for diabetic retinopathy screening: 8 years of experience.	Pareja-Ríos A, Bonaque-González S, Serrano-García M, Cabrera-López F, Abreu-Reyes P, Marrero-Saavedra MD.	Arch Soc Esp Oftalmol. 2017 Feb;92(2):63-70. doi: 10.1016/j.oftal.2016.08.006. Epub 2016 Oct 15. English, Spanish.	Arch Soc Esp Oftalmol	2017	n		0.00426961	Pareja-Ríos A, Bonaque-González S, Serrano-García M, Cabrera-López F, Abreu-Reyes P, Marrero-Saavedra MD., Tele-ophthalmology for diabetic retinopathy screening: 8 years of experience. Arch Soc Esp Oftalmol. 2017	doi: 10.1016/j.oftal.2016.08.006	10.1016/j.oftal.2016.08.006	27756515	1				0	1	1	1	0	1	1	1	1	0	0	1
40	18	8735	Catheter-guided suprachoroidal buckling of rhegmatogenous retinal detachments secondary to peripheral retinal breaks.	Mikhail M, El-Rayes EN, Kojima K, Ajlan R, Rezende F.	Graefes Arch Clin Exp Ophthalmol. 2017 Jan;255(1):17-23. doi: 10.1007/s00417-016-3530-8. Epub 2016 Nov 16.	Graefes Arch Clin Exp Ophthalmol	2017		Graefes Arch Clin Exp Ophthalmol	0.00432932	Mikhail M, El-Rayes EN, Kojima K, Ajlan R, Rezende F., Catheter-guided suprachoroidal buckling of rhegmatogenous retinal detachments secondary to peripheral retinal breaks. Graefes Arch Clin Exp Ophthalmol. 2017	doi: 10.1007/s00417-016-3530-8	10.1007/s00417-016-3530-8	27853956	1				0	1	1	1	1	1	1	1		0	0	1
42	19	6354	Pediatric ocular trauma score as a prognostic tool in the management of pediatric traumatic cataracts.	Shah MA, Agrawal R, Teoh R, Shah SM, Patel K, Gupta S, Gosai S.	Graefes Arch Clin Exp Ophthalmol. 2017 May;255(5):1027-1036. doi: 10.1007/s00417-017-3616-y. Epub 2017 Feb 22.	Graefes Arch Clin Exp Ophthalmol	2017		Graefes Arch Clin Exp Ophthalmol	0.00454186	Shah MA, Agrawal R, Teoh R, Shah SM, Patel K, Gupta S, Gosai S., Pediatric ocular trauma score as a prognostic tool in the management of pediatric traumatic cataracts. Graefes Arch Clin Exp Ophthalmol. 2017	doi: 10.1007/s00417-017-3616-y	10.1007/s00417-017-3616-y	28224290	1				0	1	1	1	1	1	1	1		1	0	1
44	20	7472	Thick keratoconic cornea associated with posterior polymorphous corneal dystrophy.	Zaarour K, Slim E, Antoun J, Waked N.	J Fr Ophtalmol. 2017 Mar;40(3):232-236. doi: 10.1016/j.jfo.2016.09.014. Epub 2017 Jan 13.	J Fr Ophtalmol	2017	n		0.0045653	Zaarour K, Slim E, Antoun J, Waked N., Thick keratoconic cornea associated with posterior polymorphous corneal dystrophy. J Fr Ophtalmol. 2017	doi: 10.1016/j.jfo.2016.09.014	10.1016/j.jfo.2016.09.014	28089285	1				0	1	1	1	1	1	1	1		0	0	1
45	21	9249	ULTRA-WIDE-FIELD FUNDUS AUTOFLUORESCENCE FINDINGS IN PATIENTS WITH ACUTE ZONAL OCCULT OUTER RETINOPATHY.	Shifera AS, Pennesi ME, Yang P, Lin P.	Retina. 2017 Jun;37(6):1104-1119. doi: 10.1097/IAE.0000000000001311.	Retina	2017	n		0.00482876	Shifera AS, Pennesi ME, Yang P, Lin P., ULTRA-WIDE-FIELD FUNDUS AUTOFLUORESCENCE FINDINGS IN PATIENTS WITH ACUTE ZONAL OCCULT OUTER RETINOPATHY. Retina. 2017	doi: 10.1097/IAE.0000000000001311	10.1097/IAE.0000000000001311	27755372	1				0	1	1	1	1	0	0	0		0	0	1
47	22	2186	On variants and disease-causing mutations: Case studies of a SEMA4A variant identified in inherited blindness.	Bryant L, Lozynska O, Han G, Morgan JIW, Gai X, Maguire AM, Aleman T, Bennett J.	Ophthalmic Genet. 2018 Jan-Feb;39(1):144-146. doi: 10.1080/13816810.2017.1354384. Epub 2017 Aug 14.	Ophthalmic Genet	2018		Ophthalmic Genet	0.00510969	Bryant L, Lozynska O, Han G, Morgan JIW, Gai X, Maguire AM, Aleman T, Bennett J., On variants and disease-causing mutations: Case studies of a SEMA4A variant identified in inherited blindness. Ophthalmic Genet. 2018	doi: 10.1080/13816810.2017.1354384	10.1080/13816810.2017.1354384	28805479	1				0	1	1	1	0	1	0	1		0	0	1
48	23	8833	CHARACTERIZATION AND DIFFERENTIATION OF POLYPOIDAL CHOROIDAL VASCULOPATHY USING SWEPT SOURCE OPTICAL COHERENCE TOMOGRAPHY ANGIOGRAPHY.	Cheung CMG, Yanagi Y, Mohla A, Lee SY, Mathur R, Chan CM, Yeo I, Wong TY.	Retina. 2017 Aug;37(8):1464-1474. doi: 10.1097/IAE.0000000000001391.	Retina	2017		Retina	0.00513232	Cheung CMG, Yanagi Y, Mohla A, Lee SY, Mathur R, Chan CM, Yeo I, Wong TY., CHARACTERIZATION AND DIFFERENTIATION OF POLYPOIDAL CHOROIDAL VASCULOPATHY USING SWEPT SOURCE OPTICAL COHERENCE TOMOGRAPHY ANGIOGRAPHY. Retina. 2017	doi: 10.1097/IAE.0000000000001391	10.1097/IAE.0000000000001391	27828911	1				0	1	1	1	1	0	0	0		0	0	1
50	24	6208	Inverted conjunctival papilloma: a certainly underestimated high-risk lesion for carcinomatous transformation-a case report.	Lassalle S, Maschi C, Caujolle JP, Giordanengo V, Hofman P.	Can J Ophthalmol. 2017 Feb;52(1):e30-e31. doi: 10.1016/j.jcjo.2016.08.003. Epub 2016 Nov 16. No abstract available.	Can J Ophthalmol	2017	n		0.00520168	Lassalle S, Maschi C, Caujolle JP, Giordanengo V, Hofman P., Inverted conjunctival papilloma: a certainly underestimated high-risk lesion for carcinomatous transformation-a case report. Can J Ophthalmol. 2017	doi: 10.1016/j.jcjo.2016.08.003	10.1016/j.jcjo.2016.08.003	28237169	1				0	1	1	1	1	1	1	1		0	0	1
51	25	1367	Exploring genome-wide DNA methylation patterns in Aicardi syndrome.	Piras IS, Mills G, Llaci L, Naymik M, Ramsey K, Belnap N, Balak CD, Jepsen WM, Szelinger S, Siniard AL, Lewis CR, LaFleur M, Richholt RF, De Both MD, Avela K, Rangasamy S, Craig DW, Narayanan V, Järvelä I, Huentelman MJ, Schrauwen I.	Epigenomics. 2017 Nov;9(11):1373-1386. doi: 10.2217/epi-2017-0060. Epub 2017 Oct 2.	Epigenomics	2017	n		0.00526263	Piras IS, Mills G, Llaci L, Naymik M, Ramsey K, Belnap N, Balak CD, Jepsen WM, Szelinger S, Siniard AL, Lewis CR, LaFleur M, Richholt RF, De Both MD, Avela K, Rangasamy S, Craig DW, Narayanan V, Järvelä I, Huentelman MJ, Schrauwen I., Exploring genome-wide DNA methylation patterns in Aicardi syndrome. Epigenomics. 2017	doi: 10.2217/epi-2017-0060	10.2217/epi-2017-0060	28967789	1				0	1	1	1	1	1	0	1		1	0	1
52	26	9546	Trabeculectomy Combined With Collagen Matrix Implant (Ologen).	Perez CI, Mellado F, Jones A, Colvin R.	J Glaucoma. 2017 Jan;26(1):54-58. doi: 10.1097/IJG.0000000000000551.	J Glaucoma	2017	n		0.00548065	Perez CI, Mellado F, Jones A, Colvin R., Trabeculectomy Combined With Collagen Matrix Implant (Ologen). J Glaucoma. 2017	doi: 10.1097/IJG.0000000000000551	10.1097/IJG.0000000000000551	27661986	1				0	1	1	1	1	0	0	0		0	0	1
54	27	6230	Optical coherence tomography angiography in chorioretinal disorders.	De Oliveira PR, Berger AR, Chow DR.	Can J Ophthalmol. 2017 Feb;52(1):125-136. doi: 10.1016/j.jcjo.2016.07.015. Epub 2016 Nov 28. Review.	Can J Ophthalmol	2017		Can J Ophthalmol	0.00584198	De Oliveira PR, Berger AR, Chow DR., Optical coherence tomography angiography in chorioretinal disorders. Can J Ophthalmol. 2017	doi: 10.1016/j.jcjo.2016.07.015	10.1016/j.jcjo.2016.07.015	28237138	1				0	1	1	1	1	1	1	1		0	0	1
55	28	2370	Anti-C1q autoantibodies in patients with neuromyelitis optica spectrum disorders.	Yoshikura N, Kimura A, Hayashi Y, Inuzuka T.	J Neuroimmunol. 2017 Sep 15;310:150-157. doi: 10.1016/j.jneuroim.2017.07.006. Epub 2017 Jul 19.	J Neuroimmunol	2017	n		0.00589949	Yoshikura N, Kimura A, Hayashi Y, Inuzuka T., Anti-C1q autoantibodies in patients with neuromyelitis optica spectrum disorders. J Neuroimmunol. 2017	doi: 10.1016/j.jneuroim.2017.07.006	10.1016/j.jneuroim.2017.07.006	28756870	1				0	1	1	1	1	1	1	1		0	0	1
59	29	5502	Hemorrhage and Infarction of the Conjunctiva and Orbit in Essential Thrombocythemia.	Na J, Choi SY, Baek S, Lee H.	J Craniofac Surg. 2017 May;28(3):750-751. doi: 10.1097/SCS.0000000000003431.	J Craniofac Surg	2017	n		0.00654307	Na J, Choi SY, Baek S, Lee H., Hemorrhage and Infarction of the Conjunctiva and Orbit in Essential Thrombocythemia. J Craniofac Surg. 2017	doi: 10.1097/SCS.0000000000003431	10.1097/SCS.0000000000003431	28328595	1				0	1	1	1	1	0	0	0		0	0	1
60	30	9991	EN FACE OPTICAL COHERENCE TOMOGRAPHY (OCT) AND OCT ANGIOGRAPHY FINDINGS IN RETINAL ASTROCYTIC HAMARTOMAS.	Despréaux R, Mrejen S, Quentel G, Cohen SY.	Retin Cases Brief Rep. 2017 Fall;11(4):373-379. doi: 10.1097/ICB.0000000000000374.	Retin Cases Brief Rep	2017	n		0.0067524	Despréaux R, Mrejen S, Quentel G, Cohen SY., EN FACE OPTICAL COHERENCE TOMOGRAPHY (OCT) AND OCT ANGIOGRAPHY FINDINGS IN RETINAL ASTROCYTIC HAMARTOMAS. Retin Cases Brief Rep. 2017	doi: 10.1097/ICB.0000000000000374	10.1097/ICB.0000000000000374	27508423	1				0	1	1	1	0	0	0	0		0	0	0
61	31	5555	Rectus muscle excyclorotation and V-pattern strabismus: a quantitative appraisal of clinical relevance in syndromic craniosynostosis.	Dagi LR, MacKinnon S, Zurakowski D, Prabhu SP.	Br J Ophthalmol. 2017 Nov;101(11):1560-1565. doi: 10.1136/bjophthalmol-2016-309996. Epub 2017 Mar 20.	Br J Ophthalmol	2017		Br J Ophthalmol	0.006808	Dagi LR, MacKinnon S, Zurakowski D, Prabhu SP., Rectus muscle excyclorotation and V-pattern strabismus: a quantitative appraisal of clinical relevance in syndromic craniosynostosis. Br J Ophthalmol. 2017	doi: 10.1136/bjophthalmol-2016-309996	10.1136/bjophthalmol-2016-309996	28320694	1				0	1	1	1	1	1	0	1		0	0	1
62	32	9244	MACULAR HOLE AFTER PARS PLANA VITRECTOMY FOR RHEGMATOGENOUS RETINAL DETACHMENT.	Medina CA, Ortiz AG, Relhan N, Smiddy WE, Townsend JH, Flynn HW Jr.	Retina. 2017 Jun;37(6):1065-1072. doi: 10.1097/IAE.0000000000001351.	Retina	2017		Retina	0.00681411	Medina CA, Ortiz AG, Relhan N, Smiddy WE, Townsend JH, Flynn HW Jr., MACULAR HOLE AFTER PARS PLANA VITRECTOMY FOR RHEGMATOGENOUS RETINAL DETACHMENT. Retina. 2017	doi: 10.1097/IAE.0000000000001351	10.1097/IAE.0000000000001351	27755378	1				0	1	1	1	1	0	0	0		0	0	1
63	33	7843	Multivariable Regression Model of the EuroQol 5-Dimension Questionnaire in Patients Seeking Outpatient Low Vision Rehabilitation.	Malkin AG, Goldstein JE, Massof RW.	Ophthalmic Epidemiol. 2017 Jun;24(3):174-180. doi: 10.1080/09286586.2016.1257027. Epub 2017 Jan 3.	Ophthalmic Epidemiol	2017		Ophthalmic Epidemiol	0.0068594	Malkin AG, Goldstein JE, Massof RW., Multivariable Regression Model of the EuroQol 5-Dimension Questionnaire in Patients Seeking Outpatient Low Vision Rehabilitation. Ophthalmic Epidemiol. 2017	doi: 10.1080/09286586.2016.1257027	10.1080/09286586.2016.1257027	28045563	1				0	1	1	1	1	1	0	1		0	0	1
64	34	1756	Introductory review: periostin-gene and protein structure.	Kudo A.	Cell Mol Life Sci. 2017 Dec;74(23):4259-4268. doi: 10.1007/s00018-017-2643-5. Epub 2017 Sep 7. Review.	Cell Mol Life Sci	2017	n		0.00689899	Kudo A., Introductory review: periostin-gene and protein structure. Cell Mol Life Sci. 2017	doi: 10.1007/s00018-017-2643-5	10.1007/s00018-017-2643-5	28884327	1				0	1	1	1	1	1	1	1	1	0	0	1
65	35	1636	Photochemical Cross-Linking for Penetrating Corneal Wound Closure in Enucleated Porcine Eyes.	Wang T, Zhu L, Peng Y, Shen N, Yu Y, Yao M, Zhu J.	Curr Eye Res. 2017 Nov;42(11):1413-1419. doi: 10.1080/02713683.2017.1344712. Epub 2017 Sep 14.	Curr Eye Res	2017	n		0.00697533	Wang T, Zhu L, Peng Y, Shen N, Yu Y, Yao M, Zhu J., Photochemical Cross-Linking for Penetrating Corneal Wound Closure in Enucleated Porcine Eyes. Curr Eye Res. 2017	doi: 10.1080/02713683.2017.1344712	10.1080/02713683.2017.1344712	28910157	1				0	1	1	1	1	1	0	1	1	0	0	1
66	36	1361	Mutations in DNM1L, as in OPA1, result indominant optic atrophy despite opposite effectson mitochondrial fusion and fission.	Gerber S, Charif M, Chevrollier A, Chaumette T, Angebault C, Kane MS, Paris A, Alban J, Quiles M, Delettre C, Bonneau D, Procaccio V, Amati-Bonneau P, Reynier P, Leruez S, Calmon R, Boddaert N, Funalot B, Rio M, Bouccara D, Meunier I, Sesaki H, et al.	Brain. 2017 Oct 1;140(10):2586-2596. doi: 10.1093/brain/awx219.	Brain	2017		Brain	0.0069832	Gerber S, Charif M, Chevrollier A, Chaumette T, Angebault C, Kane MS, Paris A, Alban J, Quiles M, Delettre C, Bonneau D, Procaccio V, Amati-Bonneau P, Reynier P, Leruez S, Calmon R, Boddaert N, Funalot B, Rio M, Bouccara D, Meunier I, Sesaki H, et al., Mutations in DNM1L, as in OPA1, result indominant optic atrophy despite opposite effectson mitochondrial fusion and fission. Brain. 2017	doi: 10.1093/brain/awx219	10.1093/brain/awx219	28969390	1				0	1	1	1	1	0	0	0		0	0	1
68	37	4356	Later Development of Posterior Staphyloma in Choroidal Osteoma With Choroidal Neovascularization.	Cheng YC, Shen JH, Chao AN, Chen KJ.	Retina. 2017 Aug;37(8):e95-e96. doi: 10.1097/IAE.0000000000001683. No abstract available.	Retina	2017		Retina	0.007457	Cheng YC, Shen JH, Chao AN, Chen KJ., Later Development of Posterior Staphyloma in Choroidal Osteoma With Choroidal Neovascularization. Retina. 2017	doi: 10.1097/IAE.0000000000001683	10.1097/IAE.0000000000001683	28452838	1				0	1	1	1	1	0	0	0		0	0	1
70	38	8859	Topical Diclofenac-Loaded Liposomes Ameliorate Laser-Induced Choroidal Neovascularization in Mice and Non-Human Primates.	Shimazawa M, Inoue Y, Masuda T, Onodera R, Tahara K, Shimizu Y, Mibe Y, Tsuruma K, Takeuchi H, Hara H.	Curr Neurovasc Res. 2017;14(1):46-52. doi: 10.2174/1567202614666161104115440.	Curr Neurovasc Res	2017	n		0.00752981	Shimazawa M, Inoue Y, Masuda T, Onodera R, Tahara K, Shimizu Y, Mibe Y, Tsuruma K, Takeuchi H, Hara H., Topical Diclofenac-Loaded Liposomes Ameliorate Laser-Induced Choroidal Neovascularization in Mice and Non-Human Primates. Curr Neurovasc Res. 2017	doi: 10.2174/1567202614666161104115440	10.2174/1567202614666161104115440	27823554	1				0	1	1	1	1	0	0	0		0	0	0
71	39	9524	Efficacy of adjunctive mitomycin C in transcanalicular diode laser dacryocystorhinostomy.	Ozsutcu M, Balci O, Tanriverdi C, Demirci G.	Eur Arch Otorhinolaryngol. 2017 Feb;274(2):873-877. doi: 10.1007/s00405-016-4308-7. Epub 2016 Sep 23.	Eur Arch Otorhinolaryngol	2017	n		0.00756668	Ozsutcu M, Balci O, Tanriverdi C, Demirci G., Efficacy of adjunctive mitomycin C in transcanalicular diode laser dacryocystorhinostomy. Eur Arch Otorhinolaryngol. 2017	doi: 10.1007/s00405-016-4308-7	10.1007/s00405-016-4308-7	27664138	1				0	1	1	1	1	1	1	1		1	0	1
73	40	7775	Accelerated transepithelial corneal cross-linking for progressive keratoconus: a prospective study of 12 months.	Aixinjueluo W, Usui T, Miyai T, Toyono T, Sakisaka T, Yamagami S.	Br J Ophthalmol. 2017 Sep;101(9):1244-1249. doi: 10.1136/bjophthalmol-2016-309775. Epub 2017 Jan 5.	Br J Ophthalmol	2017		Br J Ophthalmol	0.0076411	Aixinjueluo W, Usui T, Miyai T, Toyono T, Sakisaka T, Yamagami S., Accelerated transepithelial corneal cross-linking for progressive keratoconus: a prospective study of 12 months. Br J Ophthalmol. 2017	doi: 10.1136/bjophthalmol-2016-309775	10.1136/bjophthalmol-2016-309775	28057642	1				0	1	1	1	1	1	0	1		0	0	1
75	41	7985	Neonatal airway obstruction in bilateral congenital dacryocystocoele: Case report and review of the literature.	Yin T, van der Meer G.	Int J Pediatr Otorhinolaryngol. 2017 Jan;92:161-164. doi: 10.1016/j.ijporl.2016.11.027. Epub 2016 Nov 30. Review.	Int J Pediatr Otorhinolaryngol	2017	n		0.0077065	Yin T, van der Meer G., Neonatal airway obstruction in bilateral congenital dacryocystocoele: Case report and review of the literature. Int J Pediatr Otorhinolaryngol. 2017	doi: 10.1016/j.ijporl.2016.11.027	10.1016/j.ijporl.2016.11.027	28012520	1				0	1	1	1	1	1	1	1	1	0	0	1
77	42	419	Early intraocular pressure change after peripheral iridotomy with ultralow fluence pattern scanning laser and Nd:YAG laser in primary angle-closure suspect: Kowloon East Pattern Scanning Laser Study Report No. 3.	Chan JCW, Choy BNK, Chan OCC, Li KKW.	Graefes Arch Clin Exp Ophthalmol. 2018 Feb;256(2):363-369. doi: 10.1007/s00417-017-3860-1. Epub 2017 Dec 7.	Graefes Arch Clin Exp Ophthalmol	2018		Graefes Arch Clin Exp Ophthalmol	0.00782595	Chan JCW, Choy BNK, Chan OCC, Li KKW., Early intraocular pressure change after peripheral iridotomy with ultralow fluence pattern scanning laser and Nd:YAG laser in primary angle-closure suspect: Kowloon East Pattern Scanning Laser Study Report No. 3. Graefes Arch Clin Exp Ophthalmol. 2018	doi: 10.1007/s00417-017-3860-1	10.1007/s00417-017-3860-1	29218423	1				0	1	1	1	1	1	1	1	1	0	0	1
78	43	7772	Optical coherence tomography angiography in acute non-arteritic anterior ischaemic optic neuropathy.	Sharma S, Ang M, Najjar RP, Sng C, Cheung CY, Rukmini AV, Schmetterer L, Milea D.	Br J Ophthalmol. 2017 Aug;101(8):1045-1051. doi: 10.1136/bjophthalmol-2016-309245. Epub 2017 Jan 5.	Br J Ophthalmol	2017		Br J Ophthalmol	0.00783469	Sharma S, Ang M, Najjar RP, Sng C, Cheung CY, Rukmini AV, Schmetterer L, Milea D., Optical coherence tomography angiography in acute non-arteritic anterior ischaemic optic neuropathy. Br J Ophthalmol. 2017	doi: 10.1136/bjophthalmol-2016-309245	10.1136/bjophthalmol-2016-309245	28057645	1				0	1	1	1	1	1	0	1	1	0	0	1
80	44	5952	Inferior tarsal muscle-conjunctivectomy for reverse ptosis repair: A novel technique.	Medel R, Balaguer Solé Ò, Vasquez LM.	Orbit. 2017 Jun;36(3):125-127. doi: 10.1080/01676830.2017.1279664. Epub 2017 Mar 7.	Orbit	2017	n		0.00786081	Medel R, Balaguer Solé Ò, Vasquez LM., Inferior tarsal muscle-conjunctivectomy for reverse ptosis repair: A novel technique. Orbit. 2017	doi: 10.1080/01676830.2017.1279664	10.1080/01676830.2017.1279664	28267388	1				0	1	1	1	1	1	0	1	1	0	0	1
83	45	5406	Characteristics of non-vitreoretinal ocular injury in child maltreatment: a systematic review.	Betts T, Ahmed S, Maguire S, Watts P.	Eye (Lond). 2017 Aug;31(8):1146-1154. doi: 10.1038/eye.2017.25. Epub 2017 Mar 24. Review.	Eye (Lond)	2017		Eye (Lond)	0.00801741	Betts T, Ahmed S, Maguire S, Watts P., Characteristics of non-vitreoretinal ocular injury in child maltreatment: a systematic review. Eye (Lond). 2017	doi: 10.1038/eye.2017.25	10.1038/eye.2017.25	28338664	1				0	1	1	1	0	1	0	1		0	0	1
84	46	10544	Evaluation of foveal photoreceptor layer in eyes with macular edema associated with branch retinal vein occlusion after ozurdex treatment.	Altunel O, Duru N, Goktas A, Ozkose A, Goktas E, Atas M.	Int Ophthalmol. 2017 Apr;37(2):333-339. doi: 10.1007/s10792-016-0261-0. Epub 2016 May 25.	Int Ophthalmol	2017	n		0.00803705	Altunel O, Duru N, Goktas A, Ozkose A, Goktas E, Atas M., Evaluation of foveal photoreceptor layer in eyes with macular edema associated with branch retinal vein occlusion after ozurdex treatment. Int Ophthalmol. 2017	doi: 10.1007/s10792-016-0261-0	10.1007/s10792-016-0261-0	27221365	1				0	1	1	1	1	1	1	1		0	0	1
86	47	2214	Dynamics of Inflammatory Factors in Aqueous Humor during Ranibizumab or Aflibercept Treatment for Age-Related Macular Degeneration.	Motohashi R, Noma H, Yasuda K, Kotake O, Goto H, Shimura M.	Ophthalmic Res. 2017;58(4):209-216. doi: 10.1159/000478705. Epub 2017 Aug 11.	Ophthalmic Res	2017	n		0.00814951	Motohashi R, Noma H, Yasuda K, Kotake O, Goto H, Shimura M., Dynamics of Inflammatory Factors in Aqueous Humor during Ranibizumab or Aflibercept Treatment for Age-Related Macular Degeneration. Ophthalmic Res. 2017	doi: 10.1159/000478705	10.1159/000478705	28796997	1				0	1	1	1	1	1	0	1	1	0	0	1
88	48	5557	Acquired pendular nystagmus.	Kang S, Shaikh AG.	J Neurol Sci. 2017 Apr 15;375:8-17. doi: 10.1016/j.jns.2017.01.033. Epub 2017 Jan 10. Review.	J Neurol Sci	2017	n		0.00822666	Kang S, Shaikh AG., Acquired pendular nystagmus. J Neurol Sci. 2017	doi: 10.1016/j.jns.2017.01.033	10.1016/j.jns.2017.01.033	28320194	1				0	1	1	1	1	1	1	1		0	0	1
89	49	4431	Evaluation of Horner Syndrome in the MRI Era.	Sadaka A, Schockman SL, Golnik KC.	J Neuroophthalmol. 2017 Sep;37(3):268-272. doi: 10.1097/WNO.0000000000000503.	J Neuroophthalmol	2017		J Neuroophthalmol	0.00824877	Sadaka A, Schockman SL, Golnik KC., Evaluation of Horner Syndrome in the MRI Era. J Neuroophthalmol. 2017	doi: 10.1097/WNO.0000000000000503	10.1097/WNO.0000000000000503	28445191	1				0	1	1	1	0	0	0	0		0	0	1
91	50	4369	Fundus findings in a series of patients with extrapulmonary tuberculosis in Thailand.	Jirawison C, Liu Y, Surasit K, Maningding E, Kamphaengkham S, Ausayakhun S, Heiden D, Margolis TP, Gonzales JA, Acharya NR, Keenan JD.	Br J Ophthalmol. 2017 Jun;101(6):691-694. doi: 10.1136/bjophthalmol-2016-310105. Epub 2017 Apr 27.	Br J Ophthalmol	2017		Br J Ophthalmol	0.00828964	Jirawison C, Liu Y, Surasit K, Maningding E, Kamphaengkham S, Ausayakhun S, Heiden D, Margolis TP, Gonzales JA, Acharya NR, Keenan JD., Fundus findings in a series of patients with extrapulmonary tuberculosis in Thailand. Br J Ophthalmol. 2017	doi: 10.1136/bjophthalmol-2016-310105	10.1136/bjophthalmol-2016-310105	28450377	1				0	1	1	1	1	1	0	1	1	0	0	1
93	51	7989	State-dependent modulation of functional connectivity in early blind individuals.	Pelland M, Orban P, Dansereau C, Lepore F, Bellec P, Collignon O.	Neuroimage. 2017 Feb 15;147:532-541. doi: 10.1016/j.neuroimage.2016.12.053. Epub 2016 Dec 21.	Neuroimage	2017	n		0.00858813	Pelland M, Orban P, Dansereau C, Lepore F, Bellec P, Collignon O., State-dependent modulation of functional connectivity in early blind individuals. Neuroimage. 2017	doi: 10.1016/j.neuroimage.2016.12.053	10.1016/j.neuroimage.2016.12.053	28011254	1				0	1	1	1	1	1	1	1	1	1	1	1
94	52	6493	Spontaneous Canalicular Plug Erosion After Punctal Plug Placement.	Zhang X, Bitar M, Davis RM.	Cornea. 2017 Apr;36(4):521-522. doi: 10.1097/ICO.0000000000001130.	Cornea	2017	n		0.00870398	Zhang X, Bitar M, Davis RM., Spontaneous Canalicular Plug Erosion After Punctal Plug Placement. Cornea. 2017	doi: 10.1097/ICO.0000000000001130	10.1097/ICO.0000000000001130	28207432	1				0	1	1	1	0	0	0	0		0	0	1
95	53	752	Optical Coherence Tomography Findings in Endogenous Fungal Chorioretinitis, Retinitis, and Endophthalmitis.	Stephens JD, Adam MK, Todorich B, Faia LJ, Garg S, Dunn JP, Mehta S.	Ophthalmic Surg Lasers Imaging Retina. 2017 Nov 1;48(11):894-901. doi: 10.3928/23258160-20171030-04.	Ophthalmic Surg Lasers Imaging Retina	2017	n		0.00882352	Stephens JD, Adam MK, Todorich B, Faia LJ, Garg S, Dunn JP, Mehta S., Optical Coherence Tomography Findings in Endogenous Fungal Chorioretinitis, Retinitis, and Endophthalmitis. Ophthalmic Surg Lasers Imaging Retina. 2017	doi: 10.3928/23258160-20171030-04	10.3928/23258160-20171030-04	29121358	1				0	1	1	1	1	0	0	0		0	0	0
97	54	10260	Floppy Eyelid Syndrome and Its Determinants in Iranian Adults: A Population-Based Study.	Hashemi H, Rastad H, Emamian MH, Fotouhi A.	Eye Contact Lens. 2017 Nov;43(6):406-410. doi: 10.1097/ICL.0000000000000297.	Eye Contact Lens	2017	n		0.00898739	Hashemi H, Rastad H, Emamian MH, Fotouhi A., Floppy Eyelid Syndrome and Its Determinants in Iranian Adults: A Population-Based Study. Eye Contact Lens. 2017	doi: 10.1097/ICL.0000000000000297	10.1097/ICL.0000000000000297	27415581	1				0	1	1	1	1	0	0	0		0	0	1
99	55	4724	Identifying Personal Risk Factors for Falls in the Workplace.	Lurati AR.	Workplace Health Saf. 2017 Jun;65(6):236-239. doi: 10.1177/2165079916686592. Epub 2017 Apr 17.	Workplace Health Saf	2017	n		0.00921162	Lurati AR., Identifying Personal Risk Factors for Falls in the Workplace. Workplace Health Saf. 2017	doi: 10.1177/2165079916686592	10.1177/2165079916686592	28414580	1				0	1	1	1	1	1	0	1	1	0	0	1
101	56	9913	Sweet's syndrome-like eruption in association with the exacerbation of Behçet's disease after the Great East Japan Earthquake.	Miura T, Ohtsuka M, Yamamoto T.	Actas Dermosifiliogr. 2017 Jan - Feb;108(1):70-72. doi: 10.1016/j.ad.2016.07.006. Epub 2016 Aug 16. English, Spanish. No abstract available.	Actas Dermosifiliogr	2017	n		0.00942467	Miura T, Ohtsuka M, Yamamoto T., Sweet's syndrome-like eruption in association with the exacerbation of Behçet's disease after the Great East Japan Earthquake. Actas Dermosifiliogr. 2017	doi: 10.1016/j.ad.2016.07.006	10.1016/j.ad.2016.07.006	27543190	1				0	1	1	1	1	1	1	1	1	0	0	1
102	57	4197	Association Between Thyroid Disease and Uveitis: Results From the Pacific Ocular Inflammation Study.	Borkar DS, Homayounfar G, Tham VM, Ray KJ, Vinoya AC, Uchida A, Acharya NR.	JAMA Ophthalmol. 2017 Jun 1;135(6):594-599. doi: 10.1001/jamaophthalmol.2017.1009.	JAMA Ophthalmol	2017	n		0.00953838	Borkar DS, Homayounfar G, Tham VM, Ray KJ, Vinoya AC, Uchida A, Acharya NR., Association Between Thyroid Disease and Uveitis: Results From the Pacific Ocular Inflammation Study. JAMA Ophthalmol. 2017	doi: 10.1001/jamaophthalmol.2017.1009	10.1001/jamaophthalmol.2017.1009	28472213	1				0	1	1	1	1	0	0	0		0	0	1
103	58	8605	Studies using concentric ring bifocal and peripheral add multifocal contact lenses to slow myopia progression in school-aged children: a meta-analysis.	Li SM, Kang MT, Wu SS, Meng B, Sun YY, Wei SF, Liu L, Peng X, Chen Z, Zhang F, Wang N.	Ophthalmic Physiol Opt. 2017 Jan;37(1):51-59. doi: 10.1111/opo.12332. Epub 2016 Nov 23. Review.	Ophthalmic Physiol Opt	2017	n		0.00959426	Li SM, Kang MT, Wu SS, Meng B, Sun YY, Wei SF, Liu L, Peng X, Chen Z, Zhang F, Wang N., Studies using concentric ring bifocal and peripheral add multifocal contact lenses to slow myopia progression in school-aged children: a meta-analysis. Ophthalmic Physiol Opt. 2017	doi: 10.1111/opo.12332	10.1111/opo.12332	27880992	1				0	1	1	1	1	1	0	1		0	0	1
104	59	3116	Localized Bilateral Juxtafoveal Photoreceptor Loss in POEMS: A New Association.	Hwang CK, Kolomeyer AM, Brucker AJ, Morgan JIW, Nichols CW, Aleman TS.	Retina. 2017 Jul;37(7):e91-e92. doi: 10.1097/IAE.0000000000001666. No abstract available.	Retina	2017		Retina	0.00971522	Hwang CK, Kolomeyer AM, Brucker AJ, Morgan JIW, Nichols CW, Aleman TS., Localized Bilateral Juxtafoveal Photoreceptor Loss in POEMS: A New Association. Retina. 2017	doi: 10.1097/IAE.0000000000001666	10.1097/IAE.0000000000001666	28633154	1				0	1	1	1	1	0	0	0		0	0	1
105	60	3118	Incidence and Characteristics of Congenital Cataract Surgery in France from 2010 to 2012: The EPISAFE Program.	Daien V, Le Pape A, Heve D, Villain M, Bremond Gignac D; Collaborators of the Epidemiology and Safety Program (EPISAFE)..	Ophthalmic Res. 2017;58(2):114-116. doi: 10.1159/000473701. Epub 2017 Jun 20.	Ophthalmic Res	2017		Ophthalmic Res	0.00972674	Daien V, Le Pape A, Heve D, Villain M, Bremond Gignac D; Collaborators of the Epidemiology and Safety Program (EPISAFE).., Incidence and Characteristics of Congenital Cataract Surgery in France from 2010 to 2012: The EPISAFE Program. Ophthalmic Res. 2017	doi: 10.1159/000473701	10.1159/000473701	28633137	1				0	1	1	1	1	0	0	0		0	0	1
107	61	3785	GLP-1R as a Target for the Treatment of Diabetic Retinopathy: Friend or Foe?	Simó R, Hernández C.	Diabetes. 2017 Jun;66(6):1453-1460. doi: 10.2337/db16-1364. Review.	Diabetes	2017	n		0.00985055	Simó R, Hernández C., GLP-1R as a Target for the Treatment of Diabetic Retinopathy: Friend or Foe? Diabetes. 2017	doi: 10.2337/db16-1364	10.2337/db16-1364	28533296	1				0	1	1	1	1	1	1	1	1	0	0	1
108	62	8573	Gamma Knife Radiosurgery for Uveal Metastases: Report of Three Cases and a Review of the Literature.	Ares WJ, Tonetti D, Yu JY, Monaco EA, Flickinger JC, Lunsford LD.	Am J Ophthalmol. 2017 Feb;174:169-174. doi: 10.1016/j.ajo.2016.11.009. Epub 2016 Nov 23. Review.	Am J Ophthalmol	2017	n		0.00986216	Ares WJ, Tonetti D, Yu JY, Monaco EA, Flickinger JC, Lunsford LD., Gamma Knife Radiosurgery for Uveal Metastases: Report of Three Cases and a Review of the Literature. Am J Ophthalmol. 2017	doi: 10.1016/j.ajo.2016.11.009	10.1016/j.ajo.2016.11.009	27889503	1				0	1	1	1	1	1	1	1		0	0	1
109	63	6704	Does early response to intravenous glucocorticoids predict the final outcome in patients with moderate-to-severe and active Graves' orbitopathy?	Bartalena L, Veronesi G, Krassas GE, Wiersinga WM, Marcocci C, Marinò M, Salvi M, Daumerie C, Bournaud C, Stahl M, Sassi L, Azzolini C, Boboridis KG, Mourits MP, Soeters MR, Baldeschi L, Nardi M, Currò N, Boschi A, Bernard M, von Arx G, Perros P, et al.	J Endocrinol Invest. 2017 May;40(5):547-553. doi: 10.1007/s40618-017-0608-z. Epub 2017 Feb 7.	J Endocrinol Invest	2017	n		0.0099683	Bartalena L, Veronesi G, Krassas GE, Wiersinga WM, Marcocci C, Marinò M, Salvi M, Daumerie C, Bournaud C, Stahl M, Sassi L, Azzolini C, Boboridis KG, Mourits MP, Soeters MR, Baldeschi L, Nardi M, Currò N, Boschi A, Bernard M, von Arx G, Perros P, et al., Does early response to intravenous glucocorticoids predict the final outcome in patients with moderate-to-severe and active Graves' orbitopathy?…	doi: 10.1007/s40618-017-0608-z	10.1007/s40618-017-0608-z	28176220	1				0	1	1	1	1	1	1	1	1	1	0	1
110	64	1831	Neuromyelitis optica, atypical hemophagocytic lymphohistiocytosis and heterozygous perforin A91V mutation.	Palterer B, Brugnolo F, Sieni E, Barilaro A, Parronchi P.	J Neuroimmunol. 2017 Oct 15;311:10-13. doi: 10.1016/j.jneuroim.2017.08.003. Epub 2017 Aug 15.	J Neuroimmunol	2017		J Neuroimmunol	0.0100513	Palterer B, Brugnolo F, Sieni E, Barilaro A, Parronchi P., Neuromyelitis optica, atypical hemophagocytic lymphohistiocytosis and heterozygous perforin A91V mutation. J Neuroimmunol. 2017	doi: 10.1016/j.jneuroim.2017.08.003	10.1016/j.jneuroim.2017.08.003	28863861	1				0	1	1	1	1	1	1	1		0	0	1
111	65	7348	Brachial artery pseudoaneurysm: Rare finding in childhood Behcet's disease.	Demircioğlu Kılıc B, Akbalık Kara M, Ozcelik AA, Ustunsoy H, Balat A.	Pediatr Int. 2017 Jan;59(1):109-110. doi: 10.1111/ped.13149. No abstract available.	Pediatr Int	2017	n		0.0101362	Demircioğlu Kılıc B, Akbalık Kara M, Ozcelik AA, Ustunsoy H, Balat A., Brachial artery pseudoaneurysm: Rare finding in childhood Behcet's disease. Pediatr Int. 2017	doi: 10.1111/ped.13149	10.1111/ped.13149	28102627	1				0	1	1	1	1	1	0	1		0	0	1
114	66	4766	Long-Term Maintenance of Executive-Related Oculomotor Improvements in Older Adults with Self-Reported Cognitive Complaints Following a 24-Week Multiple Modality Exercise Program.	Shellington EM, Heath M, Gill DP, Petrella RJ.	J Alzheimers Dis. 2017;58(1):17-22. doi: 10.3233/JAD-161190.	J Alzheimers Dis	2017	n		0.0105011	Shellington EM, Heath M, Gill DP, Petrella RJ., Long-Term Maintenance of Executive-Related Oculomotor Improvements in Older Adults with Self-Reported Cognitive Complaints Following a 24-Week Multiple Modality Exercise Program. J Alzheimers Dis. 2017	doi: 10.3233/JAD-161190	10.3233/JAD-161190	28409744	1				0	1	1	1	1	1	0	1		0	0	1
115	67	6588	MiR-346 and TRAb as Predicative Factors for Relapse in Graves' Disease Within One Year.	Li J, Cai Y, Sun X, Yao D, Xia J.	Horm Metab Res. 2017 Mar;49(3):180-184. doi: 10.1055/s-0043-100116. Epub 2017 Feb 13.	Horm Metab Res	2017	n		0.010682	Li J, Cai Y, Sun X, Yao D, Xia J., MiR-346 and TRAb as Predicative Factors for Relapse in Graves' Disease Within One Year. Horm Metab Res. 2017	doi: 10.1055/s-0043-100116	10.1055/s-0043-100116	28192819	1				0	1	1	1	1	0	0	0		0	0	1
116	68	7733	Herpes Simplex Virus Keratitis and Resistance to Acyclovir.	Farooq AV.	Cornea. 2017 Feb;36(2):e4-e5. doi: 10.1097/ICO.0000000000001100. No abstract available.	Cornea	2017		Cornea	0.0107812	Farooq AV., Herpes Simplex Virus Keratitis and Resistance to Acyclovir. Cornea. 2017	doi: 10.1097/ICO.0000000000001100	10.1097/ICO.0000000000001100	28060081	1				0	1	1	0	0	0	0	0		0	0	1
117	69	1634	A Novel Approach to the Differentiation of Intrabulbar Tumors in Color Doppler Imaging.	Modrzejewska M, Wiącek MP.	Curr Eye Res. 2017 Nov;42(11):1482-1490. doi: 10.1080/02713683.2017.1341534. Epub 2017 Sep 14.	Curr Eye Res	2017		Curr Eye Res	0.0110343	Modrzejewska M, Wiącek MP., A Novel Approach to the Differentiation of Intrabulbar Tumors in Color Doppler Imaging. Curr Eye Res. 2017	doi: 10.1080/02713683.2017.1341534	10.1080/02713683.2017.1341534	28910160	1				0	1	1	1	1	1	0	1		0	0	1
121	70	1484	Evaluation of retinal blood flow before and after panretinal photocoagulation using pattern scan laser for diabetic retinopathy.	Yamada Y, Suzuma K, Onizuka N, Uematsu M, Mohamed YH, Kitaoka T.	Curr Eye Res. 2017 Dec;42(12):1707-1712. doi: 10.1080/02713683.2017.1358373. Epub 2017 Sep 22.	Curr Eye Res	2017		Curr Eye Res	0.0115477	Yamada Y, Suzuma K, Onizuka N, Uematsu M, Mohamed YH, Kitaoka T., Evaluation of retinal blood flow before and after panretinal photocoagulation using pattern scan laser for diabetic retinopathy. Curr Eye Res. 2017	doi: 10.1080/02713683.2017.1358373	10.1080/02713683.2017.1358373	28937857	1				0	1	1	1	1	1	0	1		0	0	1
124	71	10406	Etiology and Management of Allergic Eyelid Dermatitis.	Chisholm SAM, Couch SM, Custer PL.	Ophthal Plast Reconstr Surg. 2017 Jul/Aug;33(4):248-250. doi: 10.1097/IOP.0000000000000723.	Ophthal Plast Reconstr Surg	2017		Ophthal Plast Reconstr Surg	0.0116702	Chisholm SAM, Couch SM, Custer PL., Etiology and Management of Allergic Eyelid Dermatitis. Ophthal Plast Reconstr Surg. 2017	doi: 10.1097/IOP.0000000000000723	10.1097/IOP.0000000000000723	27333449	1				0	1	1	1	1	0	0	0		0	0	1
126	72	9168	Neuroprosthetics in amputee and brain injury rehabilitation.	Eapen BC, Murphy DP, Cifu DX.	Exp Neurol. 2017 Jan;287(Pt 4):479-485. doi: 10.1016/j.expneurol.2016.08.004. Epub 2016 Aug 9. Review.	Exp Neurol	2017	n		0.0117375	Eapen BC, Murphy DP, Cifu DX., Neuroprosthetics in amputee and brain injury rehabilitation. Exp Neurol. 2017	doi: 10.1016/j.expneurol.2016.08.004	10.1016/j.expneurol.2016.08.004	27519275	1				0	1	1	1	1	1	1	1		0	0	1
127	73	7187	miRNA-200c and miRNA-141 as potential prognostic biomarkers and regulators of epithelial-mesenchymal transition in eyelid sebaceous gland carcinoma.	Bhardwaj M, Sen S, Chosdol K, Sharma A, Pushker N, Kashyap S, Bakhshi S, Bajaj MS.	Br J Ophthalmol. 2017 Apr;101(4):536-542. doi: 10.1136/bjophthalmol-2016-309460. Epub 2017 Jan 24.	Br J Ophthalmol	2017		Br J Ophthalmol	0.011757	Bhardwaj M, Sen S, Chosdol K, Sharma A, Pushker N, Kashyap S, Bakhshi S, Bajaj MS., miRNA-200c and miRNA-141 as potential prognostic biomarkers and regulators of epithelial-mesenchymal transition in eyelid sebaceous gland carcinoma. Br J Ophthalmol. 2017	doi: 10.1136/bjophthalmol-2016-309460	10.1136/bjophthalmol-2016-309460	28119291	1				0	1	1	1	1	1	0	1	1	0	0	1
128	74	3326	Pattern of ocular involvement in myasthenia gravis with MuSK antibodies.	Evoli A, Alboini PE, Iorio R, Damato V, Bartoccioni E.	J Neurol Neurosurg Psychiatry. 2017 Sep;88(9):761-763. doi: 10.1136/jnnp-2017-315782. Epub 2017 Jun 10.	J Neurol Neurosurg Psychiatry	2017	n		0.0119143	Evoli A, Alboini PE, Iorio R, Damato V, Bartoccioni E., Pattern of ocular involvement in myasthenia gravis with MuSK antibodies. J Neurol Neurosurg Psychiatry. 2017	doi: 10.1136/jnnp-2017-315782	10.1136/jnnp-2017-315782	28601810	1				0	1	1	1	1	1	0	1		0	0	1
129	75	3894	Inferior Oblique Overaction: Anterior Transposition Versus Myectomy.	Rajavi Z, Feizi M, Behradfar N, Yaseri M, Sayanjali S, Motevaseli T, Sabbaghi H, Faghihi M.	J Pediatr Ophthalmol Strabismus. 2017 Jul 1;54(4):232-237. doi: 10.3928/01913913-20170309-01. Epub 2017 May 17.	J Pediatr Ophthalmol Strabismus	2017	n		0.0119739	Rajavi Z, Feizi M, Behradfar N, Yaseri M, Sayanjali S, Motevaseli T, Sabbaghi H, Faghihi M., Inferior Oblique Overaction: Anterior Transposition Versus Myectomy. J Pediatr Ophthalmol Strabismus. 2017	doi: 10.3928/01913913-20170309-01	10.3928/01913913-20170309-01	28510770	1				0	1	1	1	1	0	0	0		0	0	0
131	76	4817	Correlations Between MMPs and TIMPs Levels in Aqueous Humor from High Myopia and Cataract Patients.	Jia Y, Hu DN, Sun J, Zhou J.	Curr Eye Res. 2017 Apr;42(4):600-603. doi: 10.1080/02713683.2016.1223317. Epub 2016 Oct 19.	Curr Eye Res	2017		Curr Eye Res	0.0120626	Jia Y, Hu DN, Sun J, Zhou J., Correlations Between MMPs and TIMPs Levels in Aqueous Humor from High Myopia and Cataract Patients. Curr Eye Res. 2017	doi: 10.1080/02713683.2016.1223317	10.1080/02713683.2016.1223317	28402202	1				0	1	1	1	1	0	0	0		0	0	1
132	77	11049	Osteolytic Sarcoidosis of the Orbital Roof Masquerading as a Malignant Orbital Lesion.	Cole SC, Eftekhari K, Oberg T, Mamalis N, Anderson RL.	Ophthal Plast Reconstr Surg. 2017 May/Jun;33(3S Suppl 1):S94-S96. doi: 10.1097/IOP.0000000000000536.	Ophthal Plast Reconstr Surg	2017		Ophthal Plast Reconstr Surg	0.0121246	Cole SC, Eftekhari K, Oberg T, Mamalis N, Anderson RL., Osteolytic Sarcoidosis of the Orbital Roof Masquerading as a Malignant Orbital Lesion. Ophthal Plast Reconstr Surg. 2017	doi: 10.1097/IOP.0000000000000536	10.1097/IOP.0000000000000536	26226236	1				0	1	1	1	0	0	0	0		0	0	1
133	78	10973	The role of early visual input in the development of contour interpolation: the case of subjective contours.	Hadad BS, Maurer D, Lewis TL.	Dev Sci. 2017 May;20(3). doi: 10.1111/desc.12379. Epub 2016 Jan 6.	Dev Sci	2017	n		0.0121248	Hadad BS, Maurer D, Lewis TL., The role of early visual input in the development of contour interpolation: the case of subjective contours. Dev Sci. 2017	doi: 10.1111/desc.12379	10.1111/desc.12379	26743221	1				0	1	1	1	1	1	0	1		0	0	1
136	79	10743	A new familial case of Jalili syndrome caused by a novel mutation in CNNM4.	Topçu V, Alp MY, Alp CK, Bakır A, Geylan D, Yılmazoğlu MÖ.	Ophthalmic Genet. 2017 Mar-Apr;38(2):161-166. doi: 10.3109/13816810.2016.1164192. Epub 2016 Apr 12.	Ophthalmic Genet	2017		Ophthalmic Genet	0.0125001	Topçu V, Alp MY, Alp CK, Bakır A, Geylan D, Yılmazoğlu MÖ., A new familial case of Jalili syndrome caused by a novel mutation in CNNM4. Ophthalmic Genet. 2017	doi: 10.3109/13816810.2016.1164192	10.3109/13816810.2016.1164192	27070327	1				0	1	1	1	1	1	0	1		0	0	1
138	80	946	The Pathophysiology of Dry Eye Disease: What We Know and Future Directions for Research.	Pflugfelder SC, de Paiva CS.	Ophthalmology. 2017 Nov;124(11S):S4-S13. doi: 10.1016/j.ophtha.2017.07.010. Review.	Ophthalmology	2017		Ophthalmology	0.01264	Pflugfelder SC, de Paiva CS., The Pathophysiology of Dry Eye Disease: What We Know and Future Directions for Research. Ophthalmology. 2017	doi: 10.1016/j.ophtha.2017.07.010	10.1016/j.ophtha.2017.07.010	29055361	1				0	1	1	1	1	1	1	1	1	0	0	1
139	81	9707	Dock3-NMDA receptor interaction as a target for glaucoma therapy.	Kimura A, Namekata K, Guo X, Harada C, Harada T.	Histol Histopathol. 2017 Mar;32(3):215-221. doi: 10.14670/HH-11-820. Epub 2016 Sep 9. Review.	Histol Histopathol	2017	n		0.01265	Kimura A, Namekata K, Guo X, Harada C, Harada T., Dock3-NMDA receptor interaction as a target for glaucoma therapy. Histol Histopathol. 2017	doi: 10.14670/HH-11-820	10.14670/HH-11-820	27615513	1				0	1	1	1	1	1	1	1		0	0	0
143	82	10535	Unilateral persistent fetal vasculature coexisting with anterior segment dysgenesia.	Cañizares B, Yago I, Piñero Á, Ruiz M.	Arch Soc Esp Oftalmol. 2017 Jan;92(1):40-43. doi: 10.1016/j.oftal.2016.03.021. Epub 2016 May 24. English, Spanish.	Arch Soc Esp Oftalmol	2017		Arch Soc Esp Oftalmol	0.0129627	Cañizares B, Yago I, Piñero Á, Ruiz M., Unilateral persistent fetal vasculature coexisting with anterior segment dysgenesia. Arch Soc Esp Oftalmol. 2017	doi: 10.1016/j.oftal.2016.03.021	10.1016/j.oftal.2016.03.021	27230591	1				0	1	1	1	0	1	1	1		0	0	1
147	83	7910	Compound heterozygosity for severe and hypomorphic NDUFS2 mutations cause non-syndromic LHON-like optic neuropathy.	Gerber S, Ding MG, Gérard X, Zwicker K, Zanlonghi X, Rio M, Serre V, Hanein S, Munnich A, Rotig A, Bianchi L, Amati-Bonneau P, Elpeleg O, Kaplan J, Brandt U, Rozet JM.	J Med Genet. 2017 May;54(5):346-356. doi: 10.1136/jmedgenet-2016-104212. Epub 2016 Dec 28.	J Med Genet	2017	n		0.013385	Gerber S, Ding MG, Gérard X, Zwicker K, Zanlonghi X, Rio M, Serre V, Hanein S, Munnich A, Rotig A, Bianchi L, Amati-Bonneau P, Elpeleg O, Kaplan J, Brandt U, Rozet JM., Compound heterozygosity for severe and hypomorphic NDUFS2 mutations cause non-syndromic LHON-like optic neuropathy. J Med Genet. 2017	doi: 10.1136/jmedgenet-2016-104212	10.1136/jmedgenet-2016-104212	28031252	1				0	1	1	1	1	1	0	1	1	0	0	1
148	84	4278	Ocular congenital cranial dysinnervation disorders (CCDDs): insights into axon growth and guidance.	Whitman MC, Engle EC.	Hum Mol Genet. 2017 Aug 1;26(R1):R37-R44. doi: 10.1093/hmg/ddx168. Review.	Hum Mol Genet	2017		Hum Mol Genet	0.0134427	Whitman MC, Engle EC., Ocular congenital cranial dysinnervation disorders (CCDDs): insights into axon growth and guidance. Hum Mol Genet. 2017	doi: 10.1093/hmg/ddx168	10.1093/hmg/ddx168	28459979	1				0	1	1	1	1	1	0	1	1	0	0	1
150	85	5945	Frequency of Testing to Detect Visual Field Progression Derived Using a Longitudinal Cohort of Glaucoma Patients.	Wu Z, Saunders LJ, Daga FB, Diniz-Filho A, Medeiros FA.	Ophthalmology. 2017 Jun;124(6):786-792. doi: 10.1016/j.ophtha.2017.01.027. Epub 2017 Mar 6.	Ophthalmology	2017		Ophthalmology	0.0135893	Wu Z, Saunders LJ, Daga FB, Diniz-Filho A, Medeiros FA., Frequency of Testing to Detect Visual Field Progression Derived Using a Longitudinal Cohort of Glaucoma Patients. Ophthalmology. 2017	doi: 10.1016/j.ophtha.2017.01.027	10.1016/j.ophtha.2017.01.027	28268099	1				0	1	1	1	1	1	1	1		0	0	1
151	86	6038	Microperimetry in age: related macular degeneration.	Midena E, Pilotto E.	Eye (Lond). 2017 Jul;31(7):985-994. doi: 10.1038/eye.2017.34. Epub 2017 Mar 3. Review.	Eye (Lond)	2017		Eye (Lond)	0.0136948	Midena E, Pilotto E., Microperimetry in age: related macular degeneration. Eye (Lond). 2017	doi: 10.1038/eye.2017.34	10.1038/eye.2017.34	28257134	1				0	1	1	1	1	1	0	1		0	0	1
152	87	9184	Retrobulbar Injection of Amphotericin B for Orbital Mucormycosis.	Hirabayashi KE, Kalin-Hajdu E, Brodie FL, Kersten RC, Russell MS, Vagefi MR.	Ophthal Plast Reconstr Surg. 2017 Jul/Aug;33(4):e94-e97. doi: 10.1097/IOP.0000000000000806.	Ophthal Plast Reconstr Surg	2017		Ophthal Plast Reconstr Surg	0.0137128	Hirabayashi KE, Kalin-Hajdu E, Brodie FL, Kersten RC, Russell MS, Vagefi MR., Retrobulbar Injection of Amphotericin B for Orbital Mucormycosis. Ophthal Plast Reconstr Surg. 2017	doi: 10.1097/IOP.0000000000000806	10.1097/IOP.0000000000000806	27768642	1				0	1	1	1	1	0	0	0		0	0	1
153	88	328	Anticlotting agents and the surgical management of glaucoma.	Sozeri Y, Salim S.	Curr Opin Ophthalmol. 2018 Mar;29(2):185-189. doi: 10.1097/ICU.0000000000000456. Review.	Curr Opin Ophthalmol	2018	n		0.0137955	Sozeri Y, Salim S., Anticlotting agents and the surgical management of glaucoma. Curr Opin Ophthalmol. 2018	doi: 10.1097/ICU.0000000000000456	10.1097/ICU.0000000000000456	29256896	1				0	1	1	1	0	0	0	0		0	0	1
155	89	9226	Diagnostic and Therapeutic Challenges.	Yong Huang X, Wu N, Li N, Wang Y, Shakoor A.	Retina. 2017 Nov;37(11):2195-2198. doi: 10.1097/IAE.0000000000001368. No abstract available.	Retina	2017		Retina	0.013997	Yong Huang X, Wu N, Li N, Wang Y, Shakoor A., Diagnostic and Therapeutic Challenges. Retina. 2017	doi: 10.1097/IAE.0000000000001368	10.1097/IAE.0000000000001368	27759580	1				0	1	1	0	0	0	0	0		0	0	1
156	90	8477	Nap Interferes with Hypoxia-Inducible Factors and VEGF Expression in Retina of Diabetic Rats.	D'Amico AG, Maugeri G, Bucolo C, Saccone S, Federico C, Cavallaro S, D'Agata V.	J Mol Neurosci. 2017 Feb;61(2):256-266. doi: 10.1007/s12031-016-0869-6. Epub 2016 Dec 1.	J Mol Neurosci	2017	n		0.0140153	D'Amico AG, Maugeri G, Bucolo C, Saccone S, Federico C, Cavallaro S, D'Agata V., Nap Interferes with Hypoxia-Inducible Factors and VEGF Expression in Retina of Diabetic Rats. J Mol Neurosci. 2017	doi: 10.1007/s12031-016-0869-6	10.1007/s12031-016-0869-6	27909871	1				0	1	1	1	1	1	1	1	1	0	0	1
158	91	7573	Number of Bacteria and Time of Coincubation With Bacteria Required for the Development of Acanthamoeba Keratitis.	Nakagawa H, Hattori T, Koike N, Ehara T, Narimatsu A, Kumakura S, Matsumoto T, Goto H.	Cornea. 2017 Mar;36(3):353-357. doi: 10.1097/ICO.0000000000001129.	Cornea	2017		Cornea	0.0140736	Nakagawa H, Hattori T, Koike N, Ehara T, Narimatsu A, Kumakura S, Matsumoto T, Goto H., Number of Bacteria and Time of Coincubation With Bacteria Required for the Development of Acanthamoeba Keratitis. Cornea. 2017	doi: 10.1097/ICO.0000000000001129	10.1097/ICO.0000000000001129	28079686	1				0	1	1	1	0	0	0	0		0	0	1
160	92	8278	CHANGE OF CHOROIDAL VOLUME IN UNTREATED CENTRAL SEROUS CHORIORETINOPATHY.	Pertl L, Haas A, Hausberger S, Pichler T, Rabensteiner DF, Seidel G, Malle EM, Weger M.	Retina. 2017 Sep;37(9):1792-1796. doi: 10.1097/IAE.0000000000001408.	Retina	2017		Retina	0.0140878	Pertl L, Haas A, Hausberger S, Pichler T, Rabensteiner DF, Seidel G, Malle EM, Weger M., CHANGE OF CHOROIDAL VOLUME IN UNTREATED CENTRAL SEROUS CHORIORETINOPATHY. Retina. 2017	doi: 10.1097/IAE.0000000000001408	10.1097/IAE.0000000000001408	27941529	1				0	1	1	1	0	1	1	1		0	0	0
161	93	9512	The importance of nonstop treatment after delivery for pregnant women with type 2 diabetes.	Omori Y, Yanagisawa K, Sato A, Uchigata Y.	Diabetes Metab Res Rev. 2017 Mar;33(3). doi: 10.1002/dmrr.2860. Epub 2016 Nov 30.	Diabetes Metab Res Rev	2017	n		0.014155	Omori Y, Yanagisawa K, Sato A, Uchigata Y., The importance of nonstop treatment after delivery for pregnant women with type 2 diabetes. Diabetes Metab Res Rev. 2017	doi: 10.1002/dmrr.2860	10.1002/dmrr.2860	27667505	1				0	1	1	1	1	1	0	1		0	0	1
165	94	5857	Blindness, tetraspasticity, and other signs of irreversible brain damage in hereditary angioedema.	Bork K, Brehler R, Witzke G, Boor S, Heineke W, Hardt J.	Ann Allergy Asthma Immunol. 2017 Apr;118(4):520-521. doi: 10.1016/j.anai.2017.01.027. Epub 2017 Mar 6. No abstract available.	Ann Allergy Asthma Immunol	2017	n		0.0145519	Bork K, Brehler R, Witzke G, Boor S, Heineke W, Hardt J., Blindness, tetraspasticity, and other signs of irreversible brain damage in hereditary angioedema. Ann Allergy Asthma Immunol. 2017	doi: 10.1016/j.anai.2017.01.027	10.1016/j.anai.2017.01.027	28279594	1				0	1	1	1	0	1	1	1		0	0	1
166	95	9472	Adalimumab effectiveness in Behçet's disease: short and long-term data from a multicenter retrospective observational study.	Vitale A, Emmi G, Lopalco G, Gentileschi S, Silvestri E, Fabiani C, Urban ML, Frediani B, Galeazzi M, Iannone F, Rigante D, Cantarini L.	Clin Rheumatol. 2017 Feb;36(2):451-455. doi: 10.1007/s10067-016-3417-4. Epub 2016 Sep 27.	Clin Rheumatol	2017	n		0.0148585	Vitale A, Emmi G, Lopalco G, Gentileschi S, Silvestri E, Fabiani C, Urban ML, Frediani B, Galeazzi M, Iannone F, Rigante D, Cantarini L., Adalimumab effectiveness in Behçet's disease: short and long-term data from a multicenter retrospective observational study. Clin Rheumatol. 2017	doi: 10.1007/s10067-016-3417-4	10.1007/s10067-016-3417-4	27679471	1				0	1	1	1	1	1	1	1		0	0	1
168	96	4211	Comprehensive analysis of mouse retinal mononuclear phagocytes.	Lückoff A, Scholz R, Sennlaub F, Xu H, Langmann T.	Nat Protoc. 2017 Jun;12(6):1136-1150. doi: 10.1038/nprot.2017.032. Epub 2017 May 4.	Nat Protoc	2017	n		0.0149082	Lückoff A, Scholz R, Sennlaub F, Xu H, Langmann T., Comprehensive analysis of mouse retinal mononuclear phagocytes. Nat Protoc. 2017	doi: 10.1038/nprot.2017.032	10.1038/nprot.2017.032	28471458	1				0	1	1	1	1	1	0	1	1	0	1	1
169	97	9290	Comparative Confocal and Histopathological Study of Corneal Changes in Multiple Myeloma.	Micali A, Roszkowska AM, Postorino EI, Rania L, Aragona E, Wylegala E, Nowinska A, Ieni A, Calimeri S, Pisani A, Aragona P, Puzzolo D.	Cornea. 2017 Jan;36(1):123-126.	Cornea	2017		Cornea	0.0149764	Micali A, Roszkowska AM, Postorino EI, Rania L, Aragona E, Wylegala E, Nowinska A, Ieni A, Calimeri S, Pisani A, Aragona P, Puzzolo D., Comparative Confocal and Histopathological Study of Corneal Changes in Multiple Myeloma. Cornea. 2017	doi: 10.1097/ICO.0000000000001038	10.1097/ICO.0000000000001038	27749452	1				0	1	1	1	1	0	0	0		0	0	1
170	98	4854	Conjunctival-limbal autograft.	Daya SM.	Curr Opin Ophthalmol. 2017 Jul;28(4):370-376. doi: 10.1097/ICU.0000000000000385. Review.	Curr Opin Ophthalmol	2017		Curr Opin Ophthalmol	0.0149912	Daya SM., Conjunctival-limbal autograft. Curr Opin Ophthalmol. 2017	doi: 10.1097/ICU.0000000000000385	10.1097/ICU.0000000000000385	28399069	1				0	1	1	1	1	1	0	1		1	0	1
173	99	8272	Diltiazem co treatment with cyclosporine for induction of disease remission in sight-threatening non-infectious intraocular inflammation.	Shalaby U.	Jpn J Ophthalmol. 2017 Mar;61(2):169-178. doi: 10.1007/s10384-016-0490-9. Epub 2016 Dec 10.	Jpn J Ophthalmol	2017	n		0.0151643	Shalaby U., Diltiazem co treatment with cyclosporine for induction of disease remission in sight-threatening non-infectious intraocular inflammation. Jpn J Ophthalmol. 2017	doi: 10.1007/s10384-016-0490-9	10.1007/s10384-016-0490-9	27943089	1				0	1	1	1	1	1	1	1	1	0	0	1
175	100	7778	Retina and Choroid of Diabetic Patients Without Observed Retinal Vascular Changes: A Longitudinal Study.	Tavares Ferreira J, Proença R, Alves M, Dias-Santos A, Santos BO, Cunha JP, Papoila AL, Abegão Pinto L.	Am J Ophthalmol. 2017 Apr;176:15-25. doi: 10.1016/j.ajo.2016.12.023. Epub 2017 Jan 2.	Am J Ophthalmol	2017		Am J Ophthalmol	0.0153155	Tavares Ferreira J, Proença R, Alves M, Dias-Santos A, Santos BO, Cunha JP, Papoila AL, Abegão Pinto L., Retina and Choroid of Diabetic Patients Without Observed Retinal Vascular Changes: A Longitudinal Study. Am J Ophthalmol. 2017	doi: 10.1016/j.ajo.2016.12.023	10.1016/j.ajo.2016.12.023	28057456	1				0	1	1	1	1	1	1	1		1	1	1
176	101	6221	Spectacle plane add power of multifocal intraocular lenses according to effective lens position.	Eom Y, Song JS, Kim HM.	Can J Ophthalmol. 2017 Feb;52(1):54-60. doi: 10.1016/j.jcjo.2016.07.026. Epub 2016 Nov 18.	Can J Ophthalmol	2017		Can J Ophthalmol	0.0153973	Eom Y, Song JS, Kim HM., Spectacle plane add power of multifocal intraocular lenses according to effective lens position. Can J Ophthalmol. 2017	doi: 10.1016/j.jcjo.2016.07.026	10.1016/j.jcjo.2016.07.026	28237150	1				0	1	1	1	1	1	1	1		0	0	1
180	102	8830	Intracameral Air in Phacovitrectomy for Maintaining Intraocular Lens Position.	Tye A, Klufas MA, McCannel CA, McCannel TA.	Retina. 2017 Jun;37(6):1207-1208. doi: 10.1097/IAE.0000000000001401. No abstract available.	Retina	2017		Retina	0.0157551	Tye A, Klufas MA, McCannel CA, McCannel TA., Intracameral Air in Phacovitrectomy for Maintaining Intraocular Lens Position. Retina. 2017	doi: 10.1097/IAE.0000000000001401	10.1097/IAE.0000000000001401	27828914	1				0	1	1	1	1	1	0	1		0	0	1
182	103	6501	Functional benefits and patient satisfaction with upper blepharoplasty - evaluated by objective and subjective outcome measures.	Jacobsen AG, Brost B, Vorum H, Hargitai J.	Acta Ophthalmol. 2017 Dec;95(8):820-825. doi: 10.1111/aos.13385. Epub 2017 Feb 15.	Acta Ophthalmol	2017		Acta Ophthalmol	0.0159287	Jacobsen AG, Brost B, Vorum H, Hargitai J., Functional benefits and patient satisfaction with upper blepharoplasty - evaluated by objective and subjective outcome measures. Acta Ophthalmol. 2017	doi: 10.1111/aos.13385	10.1111/aos.13385	28205342	1				0	1	1	1	1	1	0	1		0	0	1
185	104	8294	The association between skin autofluorescence and mean deviation in patients with open-angle glaucoma.	Himori N, Kunikata H, Kawasaki R, Shiga Y, Omodaka K, Takahashi H, Miyata T, Nakazawa T.	Br J Ophthalmol. 2017 Feb;101(2):233-238. doi: 10.1136/bjophthalmol-2016-309504. Epub 2016 Dec 9.	Br J Ophthalmol	2017		Br J Ophthalmol	0.0160884	Himori N, Kunikata H, Kawasaki R, Shiga Y, Omodaka K, Takahashi H, Miyata T, Nakazawa T., The association between skin autofluorescence and mean deviation in patients with open-angle glaucoma. Br J Ophthalmol. 2017	doi: 10.1136/bjophthalmol-2016-309504	10.1136/bjophthalmol-2016-309504	27941048	1				0	1	1	1	1	1	0	1		0	0	1
186	105	3646	Risk of progression in macula-on rhegmatogenous retinal detachment.	Callizo J, Pfeiffer S, Lahme E, van Oterendorp C, Khattab M, Bemme S, Kulanga M, Hoerauf H, Feltgen N.	Graefes Arch Clin Exp Ophthalmol. 2017 Aug;255(8):1559-1564. doi: 10.1007/s00417-017-3696-8. Epub 2017 May 27.	Graefes Arch Clin Exp Ophthalmol	2017		Graefes Arch Clin Exp Ophthalmol	0.0161745	Callizo J, Pfeiffer S, Lahme E, van Oterendorp C, Khattab M, Bemme S, Kulanga M, Hoerauf H, Feltgen N., Risk of progression in macula-on rhegmatogenous retinal detachment. Graefes Arch Clin Exp Ophthalmol. 2017	doi: 10.1007/s00417-017-3696-8	10.1007/s00417-017-3696-8	28551879	1				0	1	1	1	1	1	1	1	1	1	0	1
188	106	7352	Pseudoherpetic transient acantholytic dermatosis (Grover disease): case series and review of the literature.	Motaparthi K.	J Cutan Pathol. 2017 May;44(5):486-489. doi: 10.1111/cup.12909. Epub 2017 Feb 16. Review.	J Cutan Pathol	2017	n		0.0163183	Motaparthi K., Pseudoherpetic transient acantholytic dermatosis (Grover disease): case series and review of the literature. J Cutan Pathol. 2017	doi: 10.1111/cup.12909	10.1111/cup.12909	28102002	1				0	1	1	1	1	1	0	1		0	0	1
189	107	8283	Periorbital Dermoid Cyst With Unique Trichilemmal Differentiation.	Charles NC, Jakobiec FA, Patel P.	Ophthal Plast Reconstr Surg. 2017 Sep/Oct;33(5):e116-e118. doi: 10.1097/IOP.0000000000000837.	Ophthal Plast Reconstr Surg	2017		Ophthal Plast Reconstr Surg	0.0165061	Charles NC, Jakobiec FA, Patel P., Periorbital Dermoid Cyst With Unique Trichilemmal Differentiation. Ophthal Plast Reconstr Surg. 2017	doi: 10.1097/IOP.0000000000000837	10.1097/IOP.0000000000000837	27941469	1				0	1	1	1	1	1	0	1		0	0	1
190	108	7898	Rationale and Methodology for a Community-Based Study of Diabetic Retinopathy in an Indonesian Population with Type 2 Diabetes Mellitus: The Jogjakarta Eye Diabetic Study in the Community.	Sasongko MB, Agni AN, Wardhana FS, Kotha SP, Gupta P, Widayanti TW, Supanji, Widyaputri F, Widyaningrum R, Wong TY, Kawasaki R, Wang JJ, Pawiroranu S.	Ophthalmic Epidemiol. 2017 Feb;24(1):48-56. doi: 10.1080/09286586.2016.1255763. Epub 2016 Dec 29.	Ophthalmic Epidemiol	2017		Ophthalmic Epidemiol	0.0165753	Sasongko MB, Agni AN, Wardhana FS, Kotha SP, Gupta P, Widayanti TW, Supanji, Widyaputri F, Widyaningrum R, Wong TY, Kawasaki R, Wang JJ, Pawiroranu S., Rationale and Methodology for a Community-Based Study of Diabetic Retinopathy in an Indonesian Population with Type 2 Diabetes Mellitus: The Jogjakarta Eye Diabetic Study in the Community. Ophthalmic Epidemiol. 2017	doi: 10.1080/09286586.2016.1255763	10.1080/09286586.2016.1255763	28032809	1				0	1	1	1	1	1	0	1		0	0	1
191	109	3986	Involvement of microglia in early axoglial alterations of the optic nerve induced by experimental glaucoma.	Bordone MP, González Fleitas MF, Pasquini LA, Bosco A, Sande PH, Rosenstein RE, Dorfman D.	J Neurochem. 2017 Jul;142(2):323-337. doi: 10.1111/jnc.14070. Epub 2017 Jun 9.	J Neurochem	2017	n		0.0166094	Bordone MP, González Fleitas MF, Pasquini LA, Bosco A, Sande PH, Rosenstein RE, Dorfman D., Involvement of microglia in early axoglial alterations of the optic nerve induced by experimental glaucoma. J Neurochem. 2017	doi: 10.1111/jnc.14070	10.1111/jnc.14070	28498493	1				0	1	1	1	1	1	0	1	1	1	0	1
193	110	1466	Proteolytic Degradation and Inflammation Play Critical Roles in Polypoidal Choroidal Vasculopathy.	Kumar S, Nakashizuka H, Jones A, Lambert A, Zhao X, Shen M, Parker M, Wang S, Berriochoa Z, Fnu A, VanBeuge S, Chévez-Barrios P, Tso M, Rainier J, Fu Y.	Am J Pathol. 2017 Dec;187(12):2841-2857. doi: 10.1016/j.ajpath.2017.08.025. Epub 2017 Sep 21.	Am J Pathol	2017	n		0.0167908	Kumar S, Nakashizuka H, Jones A, Lambert A, Zhao X, Shen M, Parker M, Wang S, Berriochoa Z, Fnu A, VanBeuge S, Chévez-Barrios P, Tso M, Rainier J, Fu Y., Proteolytic Degradation and Inflammation Play Critical Roles in Polypoidal Choroidal Vasculopathy. Am J Pathol. 2017	doi: 10.1016/j.ajpath.2017.08.025	10.1016/j.ajpath.2017.08.025	28941979	1				0	1	1	1	1	1	1	1		1	0	1
195	111	5889	Galectins expressed differently in genetically susceptible C57BL/6 and resistant BALB/c mice during acute ocular Toxoplasma gondii infection.	Chen SJ, Zhang YX, Huang SG, Lu FL.	Parasitology. 2017 Jul;144(8):1064-1072. doi: 10.1017/S0031182017000270. Epub 2017 Mar 9.	Parasitology	2017	n		0.0168972	Chen SJ, Zhang YX, Huang SG, Lu FL., Galectins expressed differently in genetically susceptible C57BL/6 and resistant BALB/c mice during acute ocular Toxoplasma gondii infection. Parasitology. 2017	doi: 10.1017/S0031182017000270	10.1017/S0031182017000270	28274286	1				0	1	1	1	1	1	0	1	1	0	0	1
198	112	9559	Optical coherence tomography angiography in age-related macular degeneration: persistence of vascular network in quiescent choroidal neovascularization.	Wirth MA, Freiberg F, Pfau M, Wons J, Becker MD, Michels S.	Acta Ophthalmol. 2017 Jun;95(4):428-430. doi: 10.1111/aos.13226. Epub 2016 Sep 23. Review. No abstract available.	Acta Ophthalmol	2017		Acta Ophthalmol	0.0170702	Wirth MA, Freiberg F, Pfau M, Wons J, Becker MD, Michels S., Optical coherence tomography angiography in age-related macular degeneration: persistence of vascular network in quiescent choroidal neovascularization. Acta Ophthalmol. 2017	doi: 10.1111/aos.13226	10.1111/aos.13226	27659278	1				0	1	1	1	1	1	0	1		0	0	1
199	113	4712	Phacoemulsification compared with phacotrabeculectomy surgery: a within-person observational cohort study.	Dhalla K, Cousens S, Murdoch IE.	Br J Ophthalmol. 2017 Dec;101(12):1628-1632. doi: 10.1136/bjophthalmol-2015-307837. Epub 2017 Apr 17.	Br J Ophthalmol	2017		Br J Ophthalmol	0.0171933	Dhalla K, Cousens S, Murdoch IE., Phacoemulsification compared with phacotrabeculectomy surgery: a within-person observational cohort study. Br J Ophthalmol. 2017	doi: 10.1136/bjophthalmol-2015-307837	10.1136/bjophthalmol-2015-307837	28416493	1				0	1	1	1	1	1	0	1	1	0	1	1
202	114	4587	Reversible postoperative blindness caused by bilateral status epilepticus amauroticus following thoracolumbar deformity correction: case report.	Ibrahim TF, Sweis RT, Nockels RP.	J Neurosurg Spine. 2017 Jul;27(1):63-67. doi: 10.3171/2016.12.SPINE16540. Epub 2017 Apr 21.	J Neurosurg Spine	2017	n		0.0175301	Ibrahim TF, Sweis RT, Nockels RP., Reversible postoperative blindness caused by bilateral status epilepticus amauroticus following thoracolumbar deformity correction: case report. J Neurosurg Spine. 2017	doi: 10.3171/2016.12.SPINE16540	10.3171/2016.12.SPINE16540	28430051	1				0	1	1	1	1	1	0	1		0	0	1
205	115	3049	CYP1B1 Cytopathy: Uncommon Phenotype of a Homozygous CYP1B1 Deletion as Internal Corneal Ulcer of Von Hippel.	Oliva-Biénzobas V, Navas A, C Astiazarán M, Chacón-Camacho OF, A Bermúdez-Magner J, Takane M, Graue-Hernández E, Zenteno JC.	Cornea. 2017 Oct;36(10):1256-1259. doi: 10.1097/ICO.0000000000001263.	Cornea	2017		Cornea	0.0178015	Oliva-Biénzobas V, Navas A, C Astiazarán M, Chacón-Camacho OF, A Bermúdez-Magner J, Takane M, Graue-Hernández E, Zenteno JC., CYP1B1 Cytopathy: Uncommon Phenotype of a Homozygous CYP1B1 Deletion as Internal Corneal Ulcer of Von Hippel. Cornea. 2017	doi: 10.1097/ICO.0000000000001263	10.1097/ICO.0000000000001263	28644236	1				0	1	1	1	0	0	0	0		0	0	1
1		9380	Aflibercept in persistent neovascular AMD: comparison of different treatment strategies in switching therapy.	Ricci F, Parravano M, Regine F, Sciamanna M, Tedeschi M, Missiroli F, Varano M.	Eye (Lond). 2017 Jan;31(1):163-164. doi: 10.1038/eye.2016.215. Epub 2016 Oct 7. No abstract available.	Eye (Lond)	2017	n		0.00010068	Ricci F, Parravano M, Regine F, Sciamanna M, Tedeschi M, Missiroli F, Varano M., Aflibercept in persistent neovascular AMD: comparison of different treatment strategies in switching therapy. Eye (Lond). 2017	doi: 10.1038/eye.2016.215	10.1038/eye.2016.215	27716748	1	1	1		1		0	N/A	N/A	N/A	N/A	N/A	N/A	N/A	N/A	N/A
2		2167	Sustained Benefits of Ranibizumab with or without Laser in Branch Retinal Vein Occlusion: 24-Month Results of the BRIGHTER Study.	Tadayoni R, Waldstein SM, Boscia F, Gerding H, Gekkieva M, Barnes E, Das Gupta A, Wenzel A, Pearce I; BRIGHTER Study Group..	Ophthalmology. 2017 Dec;124(12):1778-1787. doi: 10.1016/j.ophtha.2017.06.027. Epub 2017 Aug 12. Erratum in: Ophthalmology. 2018 Mar;125(3):463.	Ophthalmology	2017	n		0.000214248	Tadayoni R, Waldstein SM, Boscia F, Gerding H, Gekkieva M, Barnes E, Das Gupta A, Wenzel A, Pearce I; BRIGHTER Study Group.., Sustained Benefits of Ranibizumab with or without Laser in Branch Retinal Vein Occlusion: 24-Month Results of the BRIGHTER Study. Ophthalmology. 2017	doi: 10.1016/j.ophtha.2017.06.027	10.1016/j.ophtha.2017.06.027	28807635	1		1		1		0	N/A	N/A	N/A	N/A	N/A	N/A	N/A	N/A	N/A
4		8720	Objective functional visual outcomes of cataract surgery in patients with good preoperative visual acuity.	Zhu X, Ye H, He W, Yang J, Dai J, Lu Y.	Eye (Lond). 2017 Mar;31(3):452-459. doi: 10.1038/eye.2016.239. Epub 2016 Nov 18.	Eye (Lond)	2017		Eye (Lond)	0.000246694	Zhu X, Ye H, He W, Yang J, Dai J, Lu Y., Objective functional visual outcomes of cataract surgery in patients with good preoperative visual acuity. Eye (Lond). 2017	doi: 10.1038/eye.2016.239	10.1038/eye.2016.239	27858933	1	1	1		1		0	N/A	N/A	N/A	N/A	N/A	N/A	N/A	N/A	N/A
6		6748	Protanopia (red color-blindness) in medaka: a simple system for producing color-blind fish and testing their spectral sensitivity.	Homma N, Harada Y, Uchikawa T, Kamei Y, Fukamachi S.	BMC Genet. 2017 Feb 6;18(1):10. doi: 10.1186/s12863-017-0477-7.	BMC Genet	2017	n		0.000472837	Homma N, Harada Y, Uchikawa T, Kamei Y, Fukamachi S., Protanopia (red color-blindness) in medaka: a simple system for producing color-blind fish and testing their spectral sensitivity. BMC Genet. 2017	doi: 10.1186/s12863-017-0477-7	10.1186/s12863-017-0477-7	28166717	1	1	1		1		0	N/A	N/A	N/A	N/A	N/A	N/A	N/A	N/A	N/A
7		8003	Systematic screening of Retinopathy in Diabetes (REaD project): an Italian implementation campaign.	Porta M, Boscia F, Lanzetta P, Mannucci E, Menchini U, Simonelli F.	Eur J Ophthalmol. 2017 Mar 10;27(2):179-184. doi: 10.5301/ejo.5000912. Epub 2016 Nov 21.	Eur J Ophthalmol	2017	n		0.0004806	Porta M, Boscia F, Lanzetta P, Mannucci E, Menchini U, Simonelli F., Systematic screening of Retinopathy in Diabetes (REaD project): an Italian implementation campaign. Eur J Ophthalmol. 2017	doi: 10.5301/ejo.5000912	10.5301/ejo.5000912	28009411	1		1		1		0	N/A	N/A	N/A	N/A	N/A	N/A	N/A	N/A	N/A
8		10390	Optical coherence tomography of outer retinal holes in senile retinoschisis and schisis-detachment.	Rachitskaya AV, Yuan A, Singh RP, Sears JE, Schachat AP.	Br J Ophthalmol. 2017 Apr;101(4):445-448. doi: 10.1136/bjophthalmol-2016-308551. Epub 2016 Jun 24.	Br J Ophthalmol	2017	n		0.000527087	Rachitskaya AV, Yuan A, Singh RP, Sears JE, Schachat AP., Optical coherence tomography of outer retinal holes in senile retinoschisis and schisis-detachment. Br J Ophthalmol. 2017	doi: 10.1136/bjophthalmol-2016-308551	10.1136/bjophthalmol-2016-308551	27343208	1		1		1		0	N/A	N/A	N/A	N/A	N/A	N/A	N/A	N/A	N/A
12		5237	Assessment of the retinal posterior pole in dominant optic atrophy by spectral-domain optical coherence tomography and microperimetry.	Cesareo M, Ciuffoletti E, Martucci A, Sebastiani J, Sorge RP, Lamantea E, Garavaglia B, Ricci F, Cusumano A, Nucci C, Brancati F.	PLoS One. 2017 Mar 30;12(3):e0174560. doi: 10.1371/journal.pone.0174560. eCollection 2017.	PLoS One	2017	n		0.000997285	Cesareo M, Ciuffoletti E, Martucci A, Sebastiani J, Sorge RP, Lamantea E, Garavaglia B, Ricci F, Cusumano A, Nucci C, Brancati F., Assessment of the retinal posterior pole in dominant optic atrophy by spectral-domain optical coherence tomography and microperimetry. PLoS One. 2017	doi: 10.1371/journal.pone.0174560	10.1371/journal.pone.0174560	28358911	1	1	1		1		0	N/A	N/A	N/A	N/A	N/A	N/A	N/A	N/A	N/A
13		10279	Evaluation of Goldmann applanation tonometry, rebound tonometry and dynamic contour tonometry in keratoconus.	Özcura F, Yıldırım N, Tambova E, Şahin A.	J Optom. 2017 Apr - Jun;10(2):117-122. doi: 10.1016/j.optom.2016.04.005. Epub 2016 Jul 9.	J Optom	2017	n		0.00109986	Özcura F, Yıldırım N, Tambova E, Şahin A., Evaluation of Goldmann applanation tonometry, rebound tonometry and dynamic contour tonometry in keratoconus. J Optom. 2017	doi: 10.1016/j.optom.2016.04.005	10.1016/j.optom.2016.04.005	27402573	1	1	1		1		0	N/A	N/A	N/A	N/A	N/A	N/A	N/A	N/A	N/A
15		7957	Steroid-Sparing Effect of 0.1% Tacrolimus Eye Drop for Treatment of Shield Ulcer and Corneal Epitheliopathy in Refractory Allergic Ocular Diseases.	Miyazaki D, Fukushima A, Ohashi Y, Ebihara N, Uchio E, Okamoto S, Shoji J, Takamura E, Nakagawa Y, Namba K, Fujishima H.	Ophthalmology. 2017 Mar;124(3):287-294. doi: 10.1016/j.ophtha.2016.11.002. Epub 2016 Dec 22.	Ophthalmology	2017		Ophthalmology	0.00121358	Miyazaki D, Fukushima A, Ohashi Y, Ebihara N, Uchio E, Okamoto S, Shoji J, Takamura E, Nakagawa Y, Namba K, Fujishima H., Steroid-Sparing Effect of 0.1% Tacrolimus Eye Drop for Treatment of Shield Ulcer and Corneal Epitheliopathy in Refractory Allergic Ocular Diseases. Ophthalmology. 2017	doi: 10.1016/j.ophtha.2016.11.002	10.1016/j.ophtha.2016.11.002	28017421	1		1		1		0	N/A	N/A	N/A	N/A	N/A	N/A	N/A	N/A	N/A
16		8368	First-line intra-arterial versus intravenous chemotherapy in unilateral sporadic group D retinoblastoma: evidence of better visual outcomes, ocular survival and shorter time to success with intra-arterial delivery from retrospective review of 20 years of treatment.	Munier FL, Mosimann P, Puccinelli F, Gaillard MC, Stathopoulos C, Houghton S, Bergin C, Beck-Popovic M.	Br J Ophthalmol. 2017 Aug;101(8):1086-1093. doi: 10.1136/bjophthalmol-2016-309298. Epub 2016 Dec 7.	Br J Ophthalmol	2017		Br J Ophthalmol	0.00124033	Munier FL, Mosimann P, Puccinelli F, Gaillard MC, Stathopoulos C, Houghton S, Bergin C, Beck-Popovic M., First-line intra-arterial versus intravenous chemotherapy in unilateral sporadic group D retinoblastoma: evidence of better visual outcomes, ocular survival and shorter time to success with intra-arterial delivery from retrospective review of 20 years of treatment. Br J Ophthalmol. 2017	doi: 10.1136/bjophthalmol-2016-309298	10.1136/bjophthalmol-2016-309298	27927678	1	1	1		1		0	N/A	N/A	N/A	N/A	N/A	N/A	N/A	N/A	N/A
17		563	Foveal microvasculature features of surgically closed macular hole using optical coherence tomography angiography.	Cho JH, Yi HC, Bae SH, Kim H.	BMC Ophthalmol. 2017 Nov 28;17(1):217. doi: 10.1186/s12886-017-0607-z.	BMC Ophthalmol	2017	n		0.00159441	Cho JH, Yi HC, Bae SH, Kim H., Foveal microvasculature features of surgically closed macular hole using optical coherence tomography angiography. BMC Ophthalmol. 2017	doi: 10.1186/s12886-017-0607-z	10.1186/s12886-017-0607-z	29179702	1	1	1		1		0	N/A	N/A	N/A	N/A	N/A	N/A	N/A	N/A	N/A
19		271	Retinal Vein Occlusion Review.	Ip M, Hendrick A.	Asia Pac J Ophthalmol (Phila). 2018 Jan-Feb;7(1):40-45. doi: 10.22608/APO.2017442. Epub 2017 Dec 27. Review.	Asia Pac J Ophthalmol (Phila)	2018	n		0.00198465	Ip M, Hendrick A., Retinal Vein Occlusion Review. Asia Pac J Ophthalmol (Phila). 2018	doi: 10.22608/APO.2017442	10.22608/APO.2017442	29280368	1		1		1		0	N/A	N/A	N/A	N/A	N/A	N/A	N/A	N/A	N/A
21		7267	Radiation Cataractogenesis: The Progression of Our Understanding and Its Clinical Consequences.	Khan DZ, Lacasse MC, Khan R, Murphy KJ.	J Vasc Interv Radiol. 2017 Mar;28(3):412-419. doi: 10.1016/j.jvir.2016.11.043. Epub 2017 Jan 19. Review.	J Vasc Interv Radiol	2017	n		0.00203729	Khan DZ, Lacasse MC, Khan R, Murphy KJ., Radiation Cataractogenesis: The Progression of Our Understanding and Its Clinical Consequences. J Vasc Interv Radiol. 2017	doi: 10.1016/j.jvir.2016.11.043	10.1016/j.jvir.2016.11.043	28111197	1		1		1		0	N/A	N/A	N/A	N/A	N/A	N/A	N/A	N/A	N/A
22		9397	Influence of Gender on Epidemiology and Clinical Manifestations of Sarcoidosis: A Population-Based Retrospective Cohort Study 1976-2013.	Ungprasert P, Crowson CS, Matteson EL.	Lung. 2017 Feb;195(1):87-91. doi: 10.1007/s00408-016-9952-6. Epub 2016 Oct 5.	Lung	2017	n		0.0020399	Ungprasert P, Crowson CS, Matteson EL., Influence of Gender on Epidemiology and Clinical Manifestations of Sarcoidosis: A Population-Based Retrospective Cohort Study 1976-2013. Lung. 2017	doi: 10.1007/s00408-016-9952-6	10.1007/s00408-016-9952-6	27709291	1	1			1		0	N/A	N/A	N/A	N/A	N/A	N/A	N/A	N/A	N/A
23		2223	What is the relationship between visual impairment and cognitive function in octogenarians?	de Kok DS, Teh RO, Pillai A, Connolly MJ, Wilkinson TJ, Moyes SA, Jacobs R, Muru-Lanning M, Rolleston A, Schiphof D, Kerse N.	N Z Med J. 2017 Aug 11;130(1460):33-47.	N Z Med J	2017	n		0.00214216	de Kok DS, Teh RO, Pillai A, Connolly MJ, Wilkinson TJ, Moyes SA, Jacobs R, Muru-Lanning M, Rolleston A, Schiphof D, Kerse N., What is the relationship between visual impairment and cognitive function in octogenarians? N Z Med J. 2017	#VALUE!	#VALUE!	28796770	1		1		1		0	N/A	N/A	N/A	N/A	N/A	N/A	N/A	N/A	N/A
24		6273	Macular hole surgery: the healing process of outer retinal layers to visual acuity recovery.	Caprani SM, Donati S, Bartalena L, Vinciguerra R, Mariotti C, Testa F, Porta G, Azzolini C.	Eur J Ophthalmol. 2017 Mar 10;27(2):235-239. doi: 10.5301/ejo.5000905. Epub 2017 Feb 22.	Eur J Ophthalmol	2017		Eur J Ophthalmol	0.00231413	Caprani SM, Donati S, Bartalena L, Vinciguerra R, Mariotti C, Testa F, Porta G, Azzolini C., Macular hole surgery: the healing process of outer retinal layers to visual acuity recovery. Eur J Ophthalmol. 2017	doi: 10.5301/ejo.5000905	10.5301/ejo.5000905	28233890	1		1		1		0	N/A	N/A	N/A	N/A	N/A	N/A	N/A	N/A	N/A
26		8	A case report of neuromyelitis optica spectrum disorder with peripheral neuropathy as the first episode.	Chi LM, Gao Y, Nan GX.	Medicine (Baltimore). 2018 Mar;97(10):e0059. doi: 10.1097/MD.0000000000010059.	Medicine (Baltimore)	2018	n		0.00296634	Chi LM, Gao Y, Nan GX., A case report of neuromyelitis optica spectrum disorder with peripheral neuropathy as the first episode. Medicine (Baltimore). 2018	doi: 10.1097/MD.0000000000010059	10.1097/MD.0000000000010059	29517664	1		1		1		0	N/A	N/A	N/A	N/A	N/A	N/A	N/A	N/A	N/A
27		4879	Noninvasive Quantification of Retinal Microglia Using Widefield Autofluorescence Imaging.	Kokona D, Schneider N, Giannakaki-Zimmermann H, Jovanovic J, Ebneter A, Zinkernagel M.	Invest Ophthalmol Vis Sci. 2017 Apr 1;58(4):2160-2165. doi: 10.1167/iovs.16-20916.	Invest Ophthalmol Vis Sci	2017	n		0.00300371	Kokona D, Schneider N, Giannakaki-Zimmermann H, Jovanovic J, Ebneter A, Zinkernagel M., Noninvasive Quantification of Retinal Microglia Using Widefield Autofluorescence Imaging. Invest Ophthalmol Vis Sci. 2017	doi: 10.1167/iovs.16-20916	10.1167/iovs.16-20916	28395300	1		1		1		0	N/A	N/A	N/A	N/A	N/A	N/A	N/A	N/A	N/A
29		5485	Acute macular edema and peripapillary soft exudate after pancreas transplantation with accelerated progression of diabetic retinopathy.	Tsai FY, Lau LI, Li AF, Chen SJ, Wang SE, Lee FL, Liu CJ, Shyr YM.	J Chin Med Assoc. 2017 May;80(5):319-325. doi: 10.1016/j.jcma.2017.01.004. Epub 2017 Mar 18.	J Chin Med Assoc	2017	n		0.00324333	Tsai FY, Lau LI, Li AF, Chen SJ, Wang SE, Lee FL, Liu CJ, Shyr YM., Acute macular edema and peripapillary soft exudate after pancreas transplantation with accelerated progression of diabetic retinopathy. J Chin Med Assoc. 2017	doi: 10.1016/j.jcma.2017.01.004	10.1016/j.jcma.2017.01.004	28330678	1		1		1		0	N/A	N/A	N/A	N/A	N/A	N/A	N/A	N/A	N/A
34		7060	Optic disc haemorrhages at baseline as a risk factor for poor outcome in the Idiopathic Intracranial Hypertension Treatment Trial.	Wall M, Thurtell MJ; NORDIC Idiopathic Intracranial Hypertension Study Group..	Br J Ophthalmol. 2017 Sep;101(9):1256-1260. doi: 10.1136/bjophthalmol-2016-309852. Epub 2017 Jan 27.	Br J Ophthalmol	2017		Br J Ophthalmol	0.0039086	Wall M, Thurtell MJ; NORDIC Idiopathic Intracranial Hypertension Study Group.., Optic disc haemorrhages at baseline as a risk factor for poor outcome in the Idiopathic Intracranial Hypertension Treatment Trial. Br J Ophthalmol. 2017	doi: 10.1136/bjophthalmol-2016-309852	10.1136/bjophthalmol-2016-309852	28130349	1		1		1		0	N/A	N/A	N/A	N/A	N/A	N/A	N/A	N/A	N/A
35		532	Comparison of laser and circumlimbal suture induced elevation of intraocular pressure in albino CD-1 mice.	Liu HH, Zhang L, Shi M, Chen L, Flanagan JG.	PLoS One. 2017 Nov 30;12(11):e0189094. doi: 10.1371/journal.pone.0189094. eCollection 2017.	PLoS One	2017		PLoS One	0.00405279	Liu HH, Zhang L, Shi M, Chen L, Flanagan JG., Comparison of laser and circumlimbal suture induced elevation of intraocular pressure in albino CD-1 mice. PLoS One. 2017	doi: 10.1371/journal.pone.0189094	10.1371/journal.pone.0189094	29190824	1	1	1		1		0	N/A	N/A	N/A	N/A	N/A	N/A	N/A	N/A	N/A
38		1974	Comparison of astigmatism prediction error taken with the Pentacam measurements, Baylor nomogram, and Barrett formula for toric intraocular lens implantation.	Park DY, Lim DH, Hwang S, Hyun J, Chung TY.	BMC Ophthalmol. 2017 Aug 24;17(1):156. doi: 10.1186/s12886-017-0550-z.	BMC Ophthalmol	2017		BMC Ophthalmol	0.00422771	Park DY, Lim DH, Hwang S, Hyun J, Chung TY., Comparison of astigmatism prediction error taken with the Pentacam measurements, Baylor nomogram, and Barrett formula for toric intraocular lens implantation. BMC Ophthalmol. 2017	doi: 10.1186/s12886-017-0550-z	10.1186/s12886-017-0550-z	28836956	1	1	1		1		0	N/A	N/A	N/A	N/A	N/A	N/A	N/A	N/A	N/A
41		7689	Subclinical Herpes Simplex Virus Type 1 Infections Provide Site-Specific Resistance to an Unrelated Pathogen.	Rowe AM, Yun H, Treat BR, Kinchington PR, Hendricks RL.	J Immunol. 2017 Feb 15;198(4):1706-1717. doi: 10.4049/jimmunol.1601310. Epub 2017 Jan 6.	J Immunol	2017	n		0.00441364	Rowe AM, Yun H, Treat BR, Kinchington PR, Hendricks RL., Subclinical Herpes Simplex Virus Type 1 Infections Provide Site-Specific Resistance to an Unrelated Pathogen. J Immunol. 2017	doi: 10.4049/jimmunol.1601310	10.4049/jimmunol.1601310	28062697	1	1	1		1		0	N/A	N/A	N/A	N/A	N/A	N/A	N/A	N/A	N/A
43		8719	Contrast sensitivity and its determinants in people with diabetes: SN-DREAMS-II, Report No 6.	Gella L, Raman R, Pal SS, Ganesan S, Sharma T.	Eye (Lond). 2017 Mar;31(3):460-466. doi: 10.1038/eye.2016.252. Epub 2016 Nov 18.	Eye (Lond)	2017		Eye (Lond)	0.00456067	Gella L, Raman R, Pal SS, Ganesan S, Sharma T., Contrast sensitivity and its determinants in people with diabetes: SN-DREAMS-II, Report No 6. Eye (Lond). 2017	doi: 10.1038/eye.2016.252	10.1038/eye.2016.252	27858934	1	1	1		1		0	N/A	N/A	N/A	N/A	N/A	N/A	N/A	N/A	N/A
46		1559	An erosive lesion in the orbital apex as the presenting sign of sarcoidosis.	Nasrazadani D, Quick AK, White WA.	Digit J Ophthalmol. 2017 Mar 4;23(1):26-28. doi: 10.5693/djo.02.2016.01.001. eCollection 2017.	Digit J Ophthalmol	2017	n		0.00488869	Nasrazadani D, Quick AK, White WA., An erosive lesion in the orbital apex as the presenting sign of sarcoidosis. Digit J Ophthalmol. 2017	doi: 10.5693/djo.02.2016.01.001	10.5693/djo.02.2016.01.001	28924417	1	1	1		1		0	N/A	N/A	N/A	N/A	N/A	N/A	N/A	N/A	N/A
49		1056	Association of polymorphisms in the intron of TCF4 gene to late-onset Fuchs endothelial corneal dystrophy: An Indian cohort study.	Rao BS, Tharigopala A, Rachapalli SR, Rajagopal R, Soumittra N.	Indian J Ophthalmol. 2017 Oct;65(10):931-935. doi: 10.4103/ijo.IJO_191_17.	Indian J Ophthalmol	2017	n		0.00516673	Rao BS, Tharigopala A, Rachapalli SR, Rajagopal R, Soumittra N., Association of polymorphisms in the intron of TCF4 gene to late-onset Fuchs endothelial corneal dystrophy: An Indian cohort study. Indian J Ophthalmol. 2017	doi: 10.4103/ijo.IJO_191_17	10.4103/ijo.IJO_191_17	29044056	1	1	1		1		0	N/A	N/A	N/A	N/A	N/A	N/A	N/A	N/A	N/A
53		1530	Intraocular Infection with a Trematode.	Guzman-Salas PJ, Serna-Ojeda JC.	N Engl J Med. 2017 Sep 21;377(12):e15. doi: 10.1056/NEJMicm1615038. No abstract available.	N Engl J Med	2017	n		0.00557034	Guzman-Salas PJ, Serna-Ojeda JC., Intraocular Infection with a Trematode. N Engl J Med. 2017	doi: 10.1056/NEJMicm1615038	10.1056/NEJMicm1615038	28930513	1		1		1		0	N/A	N/A	N/A	N/A	N/A	N/A	N/A	N/A	N/A
56		7322	Scleral buckling in phakic uncomplicated primary rhegmatogenous retinal detachment: long-term outcomes.	Quijano C, Alkabes M, Gómez-Resa M, Oleñik A, Villani E, Corcóstegui B.	Eur J Ophthalmol. 2017 Mar 10;27(2):220-225. doi: 10.5301/ejo.5000914. Epub 2016 Dec 31.	Eur J Ophthalmol	2017		Eur J Ophthalmol	0.00601096	Quijano C, Alkabes M, Gómez-Resa M, Oleñik A, Villani E, Corcóstegui B., Scleral buckling in phakic uncomplicated primary rhegmatogenous retinal detachment: long-term outcomes. Eur J Ophthalmol. 2017	doi: 10.5301/ejo.5000914	10.5301/ejo.5000914	28106235	1		1		1		0	N/A	N/A	N/A	N/A	N/A	N/A	N/A	N/A	N/A
57		10089	Visual outcomes and late complications in paediatric orbital rhabdomyosarcoma.	Eade E, Tumuluri K, Do H, Rowe N, Smith J.	Clin Exp Ophthalmol. 2017 Mar;45(2):168-173. doi: 10.1111/ceo.12809. Epub 2016 Sep 7.	Clin Exp Ophthalmol	2017	n		0.00619056	Eade E, Tumuluri K, Do H, Rowe N, Smith J., Visual outcomes and late complications in paediatric orbital rhabdomyosarcoma. Clin Exp Ophthalmol. 2017	doi: 10.1111/ceo.12809	10.1111/ceo.12809	27473389	1		1		1		0	N/A	N/A	N/A	N/A	N/A	N/A	N/A	N/A	N/A
58		4496	What's new for us in strabismus?	Sharma P, Gaur N, Phuljhele S, Saxena R.	Indian J Ophthalmol. 2017 Mar;65(3):184-190. doi: 10.4103/ijo.IJO_867_16. Review.	Indian J Ophthalmol	2017		Indian J Ophthalmol	0.00634193	Sharma P, Gaur N, Phuljhele S, Saxena R., What's new for us in strabismus? Indian J Ophthalmol. 2017	doi: 10.4103/ijo.IJO_867_16	10.4103/ijo.IJO_867_16	28440246	1	1	1		1		0	N/A	N/A	N/A	N/A	N/A	N/A	N/A	N/A	N/A
67		4777	Fixational saccades are more disconjugate in adults than in children.	Shaikh AG, Ghasia FF.	PLoS One. 2017 Apr 13;12(4):e0175295. doi: 10.1371/journal.pone.0175295. eCollection 2017.	PLoS One	2017		PLoS One	0.00737514	Shaikh AG, Ghasia FF., Fixational saccades are more disconjugate in adults than in children. PLoS One. 2017	doi: 10.1371/journal.pone.0175295	10.1371/journal.pone.0175295	28406944	1	1	1		1		0	N/A	N/A	N/A	N/A	N/A	N/A	N/A	N/A	N/A
69		376	Combined in-depth, 3D, en face imaging of the optic disc, optic disc pits and optic disc pit maculopathy using swept-source megahertz OCT at 1050 nm.	Maertz J, Kolb JP, Klein T, Mohler KJ, Eibl M, Wieser W, Huber R, Priglinger S, Wolf A.	Graefes Arch Clin Exp Ophthalmol. 2018 Feb;256(2):289-298. doi: 10.1007/s00417-017-3857-9. Epub 2017 Dec 14.	Graefes Arch Clin Exp Ophthalmol	2018		Graefes Arch Clin Exp Ophthalmol	0.00752525	Maertz J, Kolb JP, Klein T, Mohler KJ, Eibl M, Wieser W, Huber R, Priglinger S, Wolf A., Combined in-depth, 3D, en face imaging of the optic disc, optic disc pits and optic disc pit maculopathy using swept-source megahertz OCT at 1050 nm. Graefes Arch Clin Exp Ophthalmol. 2018	doi: 10.1007/s00417-017-3857-9	10.1007/s00417-017-3857-9	29238852	1	1	1		1		0	N/A	N/A	N/A	N/A	N/A	N/A	N/A	N/A	N/A
72		5349	Missed punctal foreign body: A cause for chronic ocular irritation.	Natung T, Shullai W, Goswami PK.	Indian J Ophthalmol. 2017 Feb;65(2):165-166. doi: 10.4103/ijo.IJO_950_15. No abstract available.	Indian J Ophthalmol	2017		Indian J Ophthalmol	0.00760723	Natung T, Shullai W, Goswami PK., Missed punctal foreign body: A cause for chronic ocular irritation. Indian J Ophthalmol. 2017	doi: 10.4103/ijo.IJO_950_15	10.4103/ijo.IJO_950_15	28345575	1	1	1		1		0	N/A	N/A	N/A	N/A	N/A	N/A	N/A	N/A	N/A
74		9163	Botulinum toxin for treatment of restrictive strabismus.	Merino PS, Vera RE, Mariñas LG, Gómez de Liaño PS, Escribano JV.	J Optom. 2017 Jul - Sep;10(3):189-193. doi: 10.1016/j.optom.2016.09.001. Epub 2016 Oct 19.	J Optom	2017		J Optom	0.00764489	Merino PS, Vera RE, Mariñas LG, Gómez de Liaño PS, Escribano JV., Botulinum toxin for treatment of restrictive strabismus. J Optom. 2017	doi: 10.1016/j.optom.2016.09.001	10.1016/j.optom.2016.09.001	27771241	1	1	1		1		0	N/A	N/A	N/A	N/A	N/A	N/A	N/A	N/A	N/A
76		3397	Keratoconus progression is not inhibited by reducing eyelid muscular force with botulinum toxin A treatment: a randomized trial.	Renesto ADC, Osaki TH, Osaki MH, Hirai FE, Campos M.	Arq Bras Oftalmol. 2017 Mar-Apr;80(2):88-92. doi: 10.5935/0004-2749.20170022.	Arq Bras Oftalmol	2017	n		0.00776662	Renesto ADC, Osaki TH, Osaki MH, Hirai FE, Campos M., Keratoconus progression is not inhibited by reducing eyelid muscular force with botulinum toxin A treatment: a randomized trial. Arq Bras Oftalmol. 2017	doi: 10.5935/0004-2749.20170022	10.5935/0004-2749.20170022	28591280	1		1		1		0	N/A	N/A	N/A	N/A	N/A	N/A	N/A	N/A	N/A
79		5639	Ocular Features in a Case of Nevus of Ota.	Junejo MS, Khan MS, Mukhtar A.	J Coll Physicians Surg Pak. 2017 Mar;27(3):S56-S57. doi: 255.	J Coll Physicians Surg Pak	2017	n		0.00784339	Junejo MS, Khan MS, Mukhtar A., Ocular Features in a Case of Nevus of Ota. J Coll Physicians Surg Pak. 2017	doi: 255	255	28302248	1		1		1		0	N/A	N/A	N/A	N/A	N/A	N/A	N/A	N/A	N/A
81		697	A tiny tick can cause a big health problem.	John M, Raman M, Ryan K.	Indian J Ophthalmol. 2017 Nov;65(11):1228-1232. doi: 10.4103/ijo.IJO_411_17.	Indian J Ophthalmol	2017		Indian J Ophthalmol	0.0079625	John M, Raman M, Ryan K., A tiny tick can cause a big health problem. Indian J Ophthalmol. 2017	doi: 10.4103/ijo.IJO_411_17	10.4103/ijo.IJO_411_17	29133662	1	1	1		1		0	N/A	N/A	N/A	N/A	N/A	N/A	N/A	N/A	N/A
82		1966	Analyzing and Predicting Visual Acuity Outcomes of Anti-VEGF Therapy by a Longitudinal Mixed Effects Model of Imaging and Clinical Data.	Vogl WD, Waldstein SM, Gerendas BS, Schlegl T, Langs G, Schmidt-Erfurth U.	Invest Ophthalmol Vis Sci. 2017 Aug 1;58(10):4173-4181. doi: 10.1167/iovs.17-21878.	Invest Ophthalmol Vis Sci	2017		Invest Ophthalmol Vis Sci	0.0079802	Vogl WD, Waldstein SM, Gerendas BS, Schlegl T, Langs G, Schmidt-Erfurth U., Analyzing and Predicting Visual Acuity Outcomes of Anti-VEGF Therapy by a Longitudinal Mixed Effects Model of Imaging and Clinical Data. Invest Ophthalmol Vis Sci. 2017	doi: 10.1167/iovs.17-21878	10.1167/iovs.17-21878	28837729	1		1		1		0	N/A	N/A	N/A	N/A	N/A	N/A	N/A	N/A	N/A
85		9586	MULTIMODAL IMAGING AND ELECTRORETINOGRAPHY IN LONG-CHAIN 3-HYDROXYACYL COENZYME A DEHYDROGENASE DEFICIENCY.	Lin J, Boudreault K, Tsang S.	Retin Cases Brief Rep. 2017 Winter;11 Suppl 1:S107-S112. doi: 10.1097/ICB.0000000000000428.	Retin Cases Brief Rep	2017		Retin Cases Brief Rep	0.0080576	Lin J, Boudreault K, Tsang S., MULTIMODAL IMAGING AND ELECTRORETINOGRAPHY IN LONG-CHAIN 3-HYDROXYACYL COENZYME A DEHYDROGENASE DEFICIENCY. Retin Cases Brief Rep. 2017	doi: 10.1097/ICB.0000000000000428	10.1097/ICB.0000000000000428	27652820	1	1			1		0	N/A	N/A	N/A	N/A	N/A	N/A	N/A	N/A	N/A
87		835	Comparison of hydrophobic and hydrophilic intraocular lens in preventing posterior capsule opacification after cataract surgery: An updated meta-analysis.	Zhao Y, Yang K, Li J, Huang Y, Zhu S.	Medicine (Baltimore). 2017 Nov;96(44):e8301. doi: 10.1097/MD.0000000000008301. Review.	Medicine (Baltimore)	2017		Medicine (Baltimore)	0.00821743	Zhao Y, Yang K, Li J, Huang Y, Zhu S., Comparison of hydrophobic and hydrophilic intraocular lens in preventing posterior capsule opacification after cataract surgery: An updated meta-analysis. Medicine (Baltimore). 2017	doi: 10.1097/MD.0000000000008301	10.1097/MD.0000000000008301	29095259	1	1	1		1		0	N/A	N/A	N/A	N/A	N/A	N/A	N/A	N/A	N/A
90		5122	Impact of refractive error on quality of life: a qualitative study.	Kandel H, Khadka J, Goggin M, Pesudovs K.	Clin Exp Ophthalmol. 2017 Sep;45(7):677-688. doi: 10.1111/ceo.12954. Epub 2017 May 15.	Clin Exp Ophthalmol	2017		Clin Exp Ophthalmol	0.00828026	Kandel H, Khadka J, Goggin M, Pesudovs K., Impact of refractive error on quality of life: a qualitative study. Clin Exp Ophthalmol. 2017	doi: 10.1111/ceo.12954	10.1111/ceo.12954	28370795	1		1		1		0	N/A	N/A	N/A	N/A	N/A	N/A	N/A	N/A	N/A
92		2999	Labeled lines for image blur and contrast.	Morgan MJ.	J Vis. 2017 Jun 1;17(6):16. doi: 10.1167/17.6.16.	J Vis	2017	n		0.00829102	Morgan MJ., Labeled lines for image blur and contrast. J Vis. 2017	doi: 10.1167/17.6.16	10.1167/17.6.16	28654961	1		1		1		0	N/A	N/A	N/A	N/A	N/A	N/A	N/A	N/A	N/A
96		7295	Better Visual Outcome by Intraocular Lens Ejection in Geriatric Patients with Ruptured Ocular Injuries.	Kaneko H, Asami T, Sugita T, Tsunekawa T, Matsuura T, Takayama K, Yamamoto K, Kachi S, Ito Y, Ueno S, Nonobe N, Kataoka K, Suzumura A, Iwase T, Terasaki H.	PLoS One. 2017 Jan 20;12(1):e0170094. doi: 10.1371/journal.pone.0170094. eCollection 2017.	PLoS One	2017		PLoS One	0.00894085	Kaneko H, Asami T, Sugita T, Tsunekawa T, Matsuura T, Takayama K, Yamamoto K, Kachi S, Ito Y, Ueno S, Nonobe N, Kataoka K, Suzumura A, Iwase T, Terasaki H., Better Visual Outcome by Intraocular Lens Ejection in Geriatric Patients with Ruptured Ocular Injuries. PLoS One. 2017	doi: 10.1371/journal.pone.0170094	10.1371/journal.pone.0170094	28107485	1	1	1		1		0	N/A	N/A	N/A	N/A	N/A	N/A	N/A	N/A	N/A
98		7670	Rescue of mutant rhodopsin traffic by metformin-induced AMPK activation accelerates photoreceptor degeneration.	Athanasiou D, Aguila M, Opefi CA, South K, Bellingham J, Bevilacqua D, Munro PM, Kanuga N, Mackenzie FE, Dubis AM, Georgiadis A, Graca AB, Pearson RA, Ali RR, Sakami S, Palczewski K, Sherman MY, Reeves PJ, Cheetham ME.	Hum Mol Genet. 2017 Jan 15;26(2):305-319. doi: 10.1093/hmg/ddw387.	Hum Mol Genet	2017	n		0.00901402	Athanasiou D, Aguila M, Opefi CA, South K, Bellingham J, Bevilacqua D, Munro PM, Kanuga N, Mackenzie FE, Dubis AM, Georgiadis A, Graca AB, Pearson RA, Ali RR, Sakami S, Palczewski K, Sherman MY, Reeves PJ, Cheetham ME., Rescue of mutant rhodopsin traffic by metformin-induced AMPK activation accelerates photoreceptor degeneration. Hum Mol Genet. 2017	doi: 10.1093/hmg/ddw387	10.1093/hmg/ddw387	28065882	1	1	1		1		0	N/A	N/A	N/A	N/A	N/A	N/A	N/A	N/A	N/A
100		2328	Bruch´s membrane thickness in relationship to axial length.	Bai HX, Mao Y, Shen L, Xu XL, Gao F, Zhang ZB, Li B, Jonas JB.	PLoS One. 2017 Aug 2;12(8):e0182080. doi: 10.1371/journal.pone.0182080. eCollection 2017.	PLoS One	2017		PLoS One	0.00925621	Bai HX, Mao Y, Shen L, Xu XL, Gao F, Zhang ZB, Li B, Jonas JB., Bruch´s membrane thickness in relationship to axial length. PLoS One. 2017	doi: 10.1371/journal.pone.0182080	10.1371/journal.pone.0182080	28767664	1	1	1		1		0	N/A	N/A	N/A	N/A	N/A	N/A	N/A	N/A	N/A
106		5151	The Penumbra Obscura Stimulates Iris Neovascularisation after Isolated Central Retinal Artery Occlusion.	McLeod D.	Korean J Ophthalmol. 2017 Apr;31(2):177-179. doi: 10.3341/kjo.2017.31.2.177. Epub 2017 Mar 21. No abstract available.	Korean J Ophthalmol	2017	n		0.00976076	McLeod D., The Penumbra Obscura Stimulates Iris Neovascularisation after Isolated Central Retinal Artery Occlusion. Korean J Ophthalmol. 2017	doi: 10.3341/kjo.2017.31.2.177	10.3341/kjo.2017.31.2.177	28367049	1	1	1		1		0	N/A	N/A	N/A	N/A	N/A	N/A	N/A	N/A	N/A
112		8464	The enlarged extraocular muscle: to relax, reflect or refer?	Shafi F, Mathewson P, Mehta P, Ahluwalia HS.	Eye (Lond). 2017 Apr;31(4):537-544. doi: 10.1038/eye.2016.248. Epub 2016 Dec 2.	Eye (Lond)	2017		Eye (Lond)	0.0101563	Shafi F, Mathewson P, Mehta P, Ahluwalia HS., The enlarged extraocular muscle: to relax, reflect or refer? Eye (Lond). 2017	doi: 10.1038/eye.2016.248	10.1038/eye.2016.248	27911447	1	1	1		1		0	N/A	N/A	N/A	N/A	N/A	N/A	N/A	N/A	N/A
113		2299	Acute uveal effusion during phacoemulsification with preoperative central serous chorioretinopathy: a case report.	Chang R, Du Y, Peng Z, Lu Y, Zhu X.	BMC Ophthalmol. 2017 Aug 3;17(1):137. doi: 10.1186/s12886-017-0530-3.	BMC Ophthalmol	2017		BMC Ophthalmol	0.0103486	Chang R, Du Y, Peng Z, Lu Y, Zhu X., Acute uveal effusion during phacoemulsification with preoperative central serous chorioretinopathy: a case report. BMC Ophthalmol. 2017	doi: 10.1186/s12886-017-0530-3	10.1186/s12886-017-0530-3	28774289	1	1	1		1		0	N/A	N/A	N/A	N/A	N/A	N/A	N/A	N/A	N/A
118		5758	Analysis of an international collaboration for capacity building of human resources for eye care: case study of the college-college VISION 2020 LINK.	Mwangi N, Zondervan M, Bascaran C.	Hum Resour Health. 2017 Mar 14;15(1):22. doi: 10.1186/s12960-017-0196-1.	Hum Resour Health	2017	n		0.0112279	Mwangi N, Zondervan M, Bascaran C., Analysis of an international collaboration for capacity building of human resources for eye care: case study of the college-college VISION 2020 LINK. Hum Resour Health. 2017	doi: 10.1186/s12960-017-0196-1	10.1186/s12960-017-0196-1	28288650	1	1	1		1		0	N/A	N/A	N/A	N/A	N/A	N/A	N/A	N/A	N/A
119		7616	Standing Up for Scope.	Berlin J.	Tex Med. 2017 Jan 1;113(1):33-39.	Tex Med	2017	n		0.0114463	Berlin J., Standing Up for Scope. Tex Med. 2017	#VALUE!	#VALUE!	28072895	1		1		1		0	N/A	N/A	N/A	N/A	N/A	N/A	N/A	N/A	N/A
120		3216	Dynamic accommodation without feedback does not respond to isolated blur cues.	Esteve-Taboada JJ, Del Águila-Carrasco AJ, Bernal-Molina P, López-Gil N, Montés-Micó R, Kruger P, Marín-Franch I.	Vision Res. 2017 Jul;136:50-56. doi: 10.1016/j.visres.2017.05.007. Epub 2017 Jun 21.	Vision Res	2017	n		0.0114788	Esteve-Taboada JJ, Del Águila-Carrasco AJ, Bernal-Molina P, López-Gil N, Montés-Micó R, Kruger P, Marín-Franch I., Dynamic accommodation without feedback does not respond to isolated blur cues. Vision Res. 2017	doi: 10.1016/j.visres.2017.05.007	10.1016/j.visres.2017.05.007	28619515	1	1	1		1		0	N/A	N/A	N/A	N/A	N/A	N/A	N/A	N/A	N/A
122		6834	LRRK2(I2020T) functional genetic interactors that modify eye degeneration and dopaminergic cell loss in Drosophila.	Marcogliese PC, Abuaish S, Kabbach G, Abdel-Messih E, Seang S, Li G, Slack RS, Haque ME, Venderova K, Park DS.	Hum Mol Genet. 2017 Apr 1;26(7):1247-1257. doi: 10.1093/hmg/ddx030.	Hum Mol Genet	2017		Hum Mol Genet	0.0115478	Marcogliese PC, Abuaish S, Kabbach G, Abdel-Messih E, Seang S, Li G, Slack RS, Haque ME, Venderova K, Park DS., LRRK2(I2020T) functional genetic interactors that modify eye degeneration and dopaminergic cell loss in Drosophila. Hum Mol Genet. 2017	doi: 10.1093/hmg/ddx030	10.1093/hmg/ddx030	28158614	1		1		1		0	N/A	N/A	N/A	N/A	N/A	N/A	N/A	N/A	N/A
123		2128	Transgenic Mice Over-Expressing RBP4 Have RBP4-Dependent and Light-Independent Retinal Degeneration.	Du M, Phelps E, Balangue MJ, Dockins A, Moiseyev G, Shin Y, Kane S, Otalora L, Ma JX, Farjo R, Farjo KM.	Invest Ophthalmol Vis Sci. 2017 Aug 1;58(10):4375–4383. doi: 10.1167/iovs.17-22107. Erratum in: Invest Ophthalmol Vis Sci. 2017 Sep 1;58(11):4799.	Invest Ophthalmol Vis Sci	2017		Invest Ophthalmol Vis Sci	0.0115857	Du M, Phelps E, Balangue MJ, Dockins A, Moiseyev G, Shin Y, Kane S, Otalora L, Ma JX, Farjo R, Farjo KM., Transgenic Mice Over-Expressing RBP4 Have RBP4-Dependent and Light-Independent Retinal Degeneration. Invest Ophthalmol Vis Sci. 2017	doi: 10.1167/iovs.17-22107	10.1167/iovs.17-22107	28813718	1	1	1		1		0	N/A	N/A	N/A	N/A	N/A	N/A	N/A	N/A	N/A
125		7560	Acute necrotizing retinal vasculitis as onset of systemic lupus erythematosus: A case report.	Monov S, Hristova R, Dacheva R, Toncheva R, Shumnalieva R, Shoumnalieva-Ivanova V, Monova D.	Medicine (Baltimore). 2017 Jan;96(2):e5754. doi: 10.1097/MD.0000000000005754.	Medicine (Baltimore)	2017		Medicine (Baltimore)	0.0117317	Monov S, Hristova R, Dacheva R, Toncheva R, Shumnalieva R, Shoumnalieva-Ivanova V, Monova D., Acute necrotizing retinal vasculitis as onset of systemic lupus erythematosus: A case report. Medicine (Baltimore). 2017	doi: 10.1097/MD.0000000000005754	10.1097/MD.0000000000005754	28079801	1	1	1		1		0	N/A	N/A	N/A	N/A	N/A	N/A	N/A	N/A	N/A
130		8429	Imaging of macrophage dynamics with optical coherence tomography in anterior ischemic optic neuropathy.	Kokona D, Häner NU, Ebneter A, Zinkernagel MS.	Exp Eye Res. 2017 Jan;154:159-167. doi: 10.1016/j.exer.2016.11.020. Epub 2016 Nov 30.	Exp Eye Res	2017	n		0.0119914	Kokona D, Häner NU, Ebneter A, Zinkernagel MS., Imaging of macrophage dynamics with optical coherence tomography in anterior ischemic optic neuropathy. Exp Eye Res. 2017	doi: 10.1016/j.exer.2016.11.020	10.1016/j.exer.2016.11.020	27914988	1		1		1		0	N/A	N/A	N/A	N/A	N/A	N/A	N/A	N/A	N/A
134		6139	Ischemic Optic Neuropathy in Cardiac Surgery: Incidence and Risk Factors in the United States from the National Inpatient Sample 1998 to 2013.	Rubin DS, Matsumoto MM, Moss HE, Joslin CE, Tung A, Roth S.	Anesthesiology. 2017 May;126(5):810-821. doi: 10.1097/ALN.0000000000001533.	Anesthesiology	2017	n		0.0122302	Rubin DS, Matsumoto MM, Moss HE, Joslin CE, Tung A, Roth S., Ischemic Optic Neuropathy in Cardiac Surgery: Incidence and Risk Factors in the United States from the National Inpatient Sample 1998 to 2013. Anesthesiology. 2017	doi: 10.1097/ALN.0000000000001533	10.1097/ALN.0000000000001533	28244936	1		1		1		0	N/A	N/A	N/A	N/A	N/A	N/A	N/A	N/A	N/A
135		8142	Comparison of the clinical efficacy of preserved and preservative-free hydroxypropyl methylcellulose-dextran-containing eyedrops.	Safarzadeh M, Azizzadeh P, Akbarshahi P.	J Optom. 2017 Oct - Dec;10(4):258-264. doi: 10.1016/j.optom.2016.11.002. Epub 2016 Dec 15.	J Optom	2017		J Optom	0.0124318	Safarzadeh M, Azizzadeh P, Akbarshahi P., Comparison of the clinical efficacy of preserved and preservative-free hydroxypropyl methylcellulose-dextran-containing eyedrops. J Optom. 2017	doi: 10.1016/j.optom.2016.11.002	10.1016/j.optom.2016.11.002	27989693	1	1	1		1		0	N/A	N/A	N/A	N/A	N/A	N/A	N/A	N/A	N/A
137		8340	A Revised Approach for the Detection of Sight-Threatening Diabetic Macular Edema.	Litvin TV, Bresnick GH, Cuadros JA, Selvin S, Kanai K, Ozawa GY.	JAMA Ophthalmol. 2017 Jan 1;135(1):62-68. doi: 10.1001/jamaophthalmol.2016.4772.	JAMA Ophthalmol	2017		JAMA Ophthalmol	0.0125648	Litvin TV, Bresnick GH, Cuadros JA, Selvin S, Kanai K, Ozawa GY., A Revised Approach for the Detection of Sight-Threatening Diabetic Macular Edema. JAMA Ophthalmol. 2017	doi: 10.1001/jamaophthalmol.2016.4772	10.1001/jamaophthalmol.2016.4772	27930756	1			1	1		0	N/A	N/A	N/A	N/A	N/A	N/A	N/A	N/A	N/A
140		5214	Ensuring the timely supply and management of medicines for preventive chemotherapy against neglected tropical diseases.	[No authors listed]	Wkly Epidemiol Rec. 2017 Mar 31;92(13):155-64. English, French. No abstract available.	Wkly Epidemiol Rec	2017	n		0.012688	[No authors listed], Ensuring the timely supply and management of medicines for preventive chemotherapy against neglected tropical diseases. Wkly Epidemiol Rec. 2017	#VALUE!	#VALUE!	28361529	1		1		1		0	N/A	N/A	N/A	N/A	N/A	N/A	N/A	N/A	N/A
141		3936	Scaffolding the Communication of People With Congenital Deafblindness: An Analysis of Sequential Interaction Patterns.	Damen S, Janssen MJ, Ruijssenaars WA, Schuengel C.	Am Ann Deaf. 2017;162(1):24-33. doi: 10.1353/aad.2017.0012. Erratum in: Am Ann Deaf. 2017;162(4):380.	Am Ann Deaf	2017	n		0.0127219	Damen S, Janssen MJ, Ruijssenaars WA, Schuengel C., Scaffolding the Communication of People With Congenital Deafblindness: An Analysis of Sequential Interaction Patterns. Am Ann Deaf. 2017	doi: 10.1353/aad.2017.0012	10.1353/aad.2017.0012	28502913	1		1		1		0	N/A	N/A	N/A	N/A	N/A	N/A	N/A	N/A	N/A
142		8398	Relationship between physician-adjudicated adverse events and patient-reported health-related quality of life in a phase II clinical trial (NCT01143402) of patients with metastatic uveal melanoma.	Atkinson TM, Hay JL, Shoushtari A, Li Y, Paucar DJ, Smith SC, Kudchadkar RR, Doyle A, Sosman JA, Quevedo JF, Milhem MM, Joshua AM, Linette GP, Gajewski TF, Lutzky J, Lawson DH, Lao CD, Flynn PJ, Albertini MR, Sato T, Lewis K, Marr B, et al.	J Cancer Res Clin Oncol. 2017 Mar;143(3):439-445. doi: 10.1007/s00432-016-2318-x. Epub 2016 Dec 5.	J Cancer Res Clin Oncol	2017	n		0.0129168	Atkinson TM, Hay JL, Shoushtari A, Li Y, Paucar DJ, Smith SC, Kudchadkar RR, Doyle A, Sosman JA, Quevedo JF, Milhem MM, Joshua AM, Linette GP, Gajewski TF, Lutzky J, Lawson DH, Lao CD, Flynn PJ, Albertini MR, Sato T, Lewis K, Marr B, et al., Relationship between physician-adjudicated adverse events and patient-reported health-related quality of life in a phase II clinical trial (NCT01143402) of p…	doi: 10.1007/s00432-016-2318-x	10.1007/s00432-016-2318-x	27921276	1	1			1		0	N/A	N/A	N/A	N/A	N/A	N/A	N/A	N/A	N/A
144		7184	Correlation of HLA-DQ and TNF-α gene polymorphisms with ocular myasthenia gravis combined with thyroid-associated ophthalmopathy.	Yang HW, Wang YX, Bao J, Wang SH, Lei P, Sun ZL.	Biosci Rep. 2017 Mar 27;37(2). pii: BSR20160440. doi: 10.1042/BSR20160440. Print 2017 Apr 28.	Biosci Rep	2017	n		0.0132028	Yang HW, Wang YX, Bao J, Wang SH, Lei P, Sun ZL., Correlation of HLA-DQ and TNF-α gene polymorphisms with ocular myasthenia gravis combined with thyroid-associated ophthalmopathy. Biosci Rep. 2017	doi: 10.1042/BSR20160440	10.1042/BSR20160440	28119492	1	1	1		1		0	N/A	N/A	N/A	N/A	N/A	N/A	N/A	N/A	N/A
145		8204	Comparing the Performance of Compass Perimetry With Humphrey Field Analyzer in Eyes With Glaucoma.	Rao HL, Raveendran S, James V, Dasari S, Palakurthy M, Reddy HB, Pradhan ZS, Rao DA, Puttaiah NK, Devi S.	J Glaucoma. 2017 Mar;26(3):292-297. doi: 10.1097/IJG.0000000000000609.	J Glaucoma	2017		J Glaucoma	0.0132868	Rao HL, Raveendran S, James V, Dasari S, Palakurthy M, Reddy HB, Pradhan ZS, Rao DA, Puttaiah NK, Devi S., Comparing the Performance of Compass Perimetry With Humphrey Field Analyzer in Eyes With Glaucoma. J Glaucoma. 2017	doi: 10.1097/IJG.0000000000000609	10.1097/IJG.0000000000000609	27977480	Article indisponible (Erreur 404) Ressayer				0	N/A	1					N/A		N/A	N/A
146		9518	Amelanotic iris melanoma.	Ajamil Rodanés S, García-Álvarez C, Saornil Álvarez MA.	Arch Soc Esp Oftalmol. 2017 Feb;92(2):e11. doi: 10.1016/j.oftal.2016.07.006. Epub 2016 Sep 21. English, Spanish. No abstract available.	Arch Soc Esp Oftalmol	2017		Arch Soc Esp Oftalmol	0.0133837	Ajamil Rodanés S, García-Álvarez C, Saornil Álvarez MA., Amelanotic iris melanoma. Arch Soc Esp Oftalmol. 2017	doi: 10.1016/j.oftal.2016.07.006	10.1016/j.oftal.2016.07.006	27665123	Espagnol				0	N/A	1					N/A		N/A	N/A
149		482	Decision-making and management of uveitic cataract.	Chan NS, Ti SE, Chee SP.	Indian J Ophthalmol. 2017 Dec;65(12):1329-1339. doi: 10.4103/ijo.IJO_740_17. Review.	Indian J Ophthalmol	2017		Indian J Ophthalmol	0.0134643	Chan NS, Ti SE, Chee SP., Decision-making and management of uveitic cataract. Indian J Ophthalmol. 2017	doi: 10.4103/ijo.IJO_740_17	10.4103/ijo.IJO_740_17	29208813	1	1	1		1		0	N/A	N/A	N/A	N/A	N/A	N/A	N/A	N/A	N/A
154		1414	Indications for eye removal over a 13-year period at an ophthalmology referral center in São Paulo, Brazil.	Hime B, Isenberg J, Rocha G, Lowen M, Morales M, Fernandes BF, Belfort RN.	Arq Bras Oftalmol. 2017 Jul-Aug;80(4):220-223. doi: 10.5935/0004-2749.20170054.	Arq Bras Oftalmol	2017		Arq Bras Oftalmol	0.0138134	Hime B, Isenberg J, Rocha G, Lowen M, Morales M, Fernandes BF, Belfort RN., Indications for eye removal over a 13-year period at an ophthalmology referral center in São Paulo, Brazil. Arq Bras Oftalmol. 2017	doi: 10.5935/0004-2749.20170054	10.5935/0004-2749.20170054	28954020	1		1		1		0	N/A	N/A	N/A	N/A	N/A	N/A	N/A	N/A	N/A
157		332	Background sequence characteristics influence the occurrence and severity of disease-causing mtDNA mutations.	Wei W, Gomez-Duran A, Hudson G, Chinnery PF.	PLoS Genet. 2017 Dec 18;13(12):e1007126. doi: 10.1371/journal.pgen.1007126. eCollection 2017 Dec.	PLoS Genet	2017	n		0.0140162	Wei W, Gomez-Duran A, Hudson G, Chinnery PF., Background sequence characteristics influence the occurrence and severity of disease-causing mtDNA mutations. PLoS Genet. 2017	doi: 10.1371/journal.pgen.1007126	10.1371/journal.pgen.1007126	29253894	1	1	1		1		0	N/A	N/A	N/A	N/A	N/A	N/A	N/A	N/A	N/A
159		4399	Trabeculectomy or Transscleral Cyclophotocoagulation as Initial Treatment of Secondary Childhood Glaucoma in Northern Tanzania.	Fieß A, Shah P, Sii F, Godfrey F, Abbott J, Bowman R, Bauer J, Dithmar S, Philippin H.	J Glaucoma. 2017 Jul;26(7):657-660. doi: 10.1097/IJG.0000000000000682.	J Glaucoma	2017		J Glaucoma	0.0140789	Fieß A, Shah P, Sii F, Godfrey F, Abbott J, Bowman R, Bauer J, Dithmar S, Philippin H., Trabeculectomy or Transscleral Cyclophotocoagulation as Initial Treatment of Secondary Childhood Glaucoma in Northern Tanzania. J Glaucoma. 2017	doi: 10.1097/IJG.0000000000000682	10.1097/IJG.0000000000000682	28448293	Article indisponible (Erreur 404) Ressayer				0	N/A	1					N/A		N/A	N/A
162		266	Assessment of visual morbidity amongst diabetic retinopathy at tertiary eye care center, Nepal: a cross-sectional descriptive study.	Pandey A, Lamichhane G, Khanal R, Rai SKC, Bhari AM, Borroni D, Gautam N.	BMC Ophthalmol. 2017 Dec 28;17(1):263. doi: 10.1186/s12886-017-0656-3.	BMC Ophthalmol	2017		BMC Ophthalmol	0.0145174	Pandey A, Lamichhane G, Khanal R, Rai SKC, Bhari AM, Borroni D, Gautam N., Assessment of visual morbidity amongst diabetic retinopathy at tertiary eye care center, Nepal: a cross-sectional descriptive study. BMC Ophthalmol. 2017	doi: 10.1186/s12886-017-0656-3	10.1186/s12886-017-0656-3	29282017	1	1	1		1		0	N/A	N/A	N/A	N/A	N/A	N/A	N/A	N/A	N/A
163		1443	Assessment of patient perception of glaucomatous visual field loss and its association with disease severity using Amsler grid.	Fujitani K, Su D, Ghassibi MP, Simonson JL, Liebmann JM, Ritch R, Park SC.	PLoS One. 2017 Sep 26;12(9):e0184230. doi: 10.1371/journal.pone.0184230. eCollection 2017.	PLoS One	2017		PLoS One	0.0145184	Fujitani K, Su D, Ghassibi MP, Simonson JL, Liebmann JM, Ritch R, Park SC., Assessment of patient perception of glaucomatous visual field loss and its association with disease severity using Amsler grid. PLoS One. 2017	doi: 10.1371/journal.pone.0184230	10.1371/journal.pone.0184230	28949971	1	1	1		1		0	N/A	N/A	N/A	N/A	N/A	N/A	N/A	N/A	N/A
164		3612	Retinoblastoma: Update on Current Management.	Cassoux N, Lumbroso L, Levy-Gabriel C, Aerts I, Doz F, Desjardins L.	Asia Pac J Ophthalmol (Phila). 2017 May-Jun;6(3):290-295. doi: 10.22608/APO.201778. Review.	Asia Pac J Ophthalmol (Phila)	2017		Asia Pac J Ophthalmol (Phila)	0.0145442	Cassoux N, Lumbroso L, Levy-Gabriel C, Aerts I, Doz F, Desjardins L., Retinoblastoma: Update on Current Management. Asia Pac J Ophthalmol (Phila). 2017	doi: 10.22608/APO.201778	10.22608/APO.201778	28558178	1		1		1		0	N/A	N/A	N/A	N/A	N/A	N/A	N/A	N/A	N/A
167		3989	Varicella Zoster Virus-Associated Necrotizing Retinitis After Chickenpox in a 10-Year-Old Female: A Case Report.	Shin YU, Kim J, Hong EH, Kim J, Sohn JH, Cho H.	Pediatr Infect Dis J. 2017 Oct;36(10):1008-1011. doi: 10.1097/INF.0000000000001641.	Pediatr Infect Dis J	2017	n		0.0149031	Shin YU, Kim J, Hong EH, Kim J, Sohn JH, Cho H., Varicella Zoster Virus-Associated Necrotizing Retinitis After Chickenpox in a 10-Year-Old Female: A Case Report. Pediatr Infect Dis J. 2017	doi: 10.1097/INF.0000000000001641	10.1097/INF.0000000000001641	28498303	1		1		1		0	N/A	N/A	N/A	N/A	N/A	N/A	N/A	N/A	N/A
171		164	Risk of macular degeneration affected by polymorphisms in Matrix metalloproteinase-2: A case-control study in Chinese Han population.	Cheng J, Hao X, Zhang Z.	Medicine (Baltimore). 2017 Nov;96(47):e8190. doi: 10.1097/MD.0000000000008190.	Medicine (Baltimore)	2017		Medicine (Baltimore)	0.0150248	Cheng J, Hao X, Zhang Z., Risk of macular degeneration affected by polymorphisms in Matrix metalloproteinase-2: A case-control study in Chinese Han population. Medicine (Baltimore). 2017	doi: 10.1097/MD.0000000000008190	10.1097/MD.0000000000008190	29381911	1	1	1		1		0	N/A	N/A	N/A	N/A	N/A	N/A	N/A	N/A	N/A
172		5149	Spermidine Oxidation-Mediated Degeneration of Retinal Pigment Epithelium in Rats.	Ohashi K, Kageyama M, Shinomiya K, Fujita-Koyama Y, Hirai SI, Katsuta O, Nakamura M.	Oxid Med Cell Longev. 2017;2017:4128061. doi: 10.1155/2017/4128061. Epub 2017 Mar 7.	Oxid Med Cell Longev	2017	n		0.0151467	Ohashi K, Kageyama M, Shinomiya K, Fujita-Koyama Y, Hirai SI, Katsuta O, Nakamura M., Spermidine Oxidation-Mediated Degeneration of Retinal Pigment Epithelium in Rats. Oxid Med Cell Longev. 2017	doi: 10.1155/2017/4128061	10.1155/2017/4128061	28367269	1	1	1		1		0	N/A	N/A	N/A	N/A	N/A	N/A	N/A	N/A	N/A
174		3393	Iris-claw intraocular lens implantation in children with ectopia lentis.	Çevik SG, Çevik MÖ, Özmen AT.	Arq Bras Oftalmol. 2017 Mar-Apr;80(2):114-117. doi: 10.5935/0004-2749.20170027.	Arq Bras Oftalmol	2017		Arq Bras Oftalmol	0.0153064	Çevik SG, Çevik MÖ, Özmen AT., Iris-claw intraocular lens implantation in children with ectopia lentis. Arq Bras Oftalmol. 2017	doi: 10.5935/0004-2749.20170027	10.5935/0004-2749.20170027	28591285	1		1		1		0	N/A	N/A	N/A	N/A	N/A	N/A	N/A	N/A	N/A
177		173	Precision and agreement of higher order aberrations measured with ray tracing and Hartmann-Shack aberrometers.	Xu Z, Hua Y, Qiu W, Li G, Wu Q.	BMC Ophthalmol. 2018 Jan 27;18(1):18. doi: 10.1186/s12886-018-0683-8.	BMC Ophthalmol	2018		BMC Ophthalmol	0.0154729	Xu Z, Hua Y, Qiu W, Li G, Wu Q., Precision and agreement of higher order aberrations measured with ray tracing and Hartmann-Shack aberrometers. BMC Ophthalmol. 2018	doi: 10.1186/s12886-018-0683-8	10.1186/s12886-018-0683-8	29374460	1	1	1		1		0	N/A	N/A	N/A	N/A	N/A	N/A	N/A	N/A	N/A
178		657	Predictors of Intraocular Pressure After Phacoemulsification in Primary Open-Angle Glaucoma Eyes with Wide Versus Narrower Angles (An American Ophthalmological Society Thesis).	Lin SC, Masis M, Porco TC, Pasquale LR.	Trans Am Ophthalmol Soc. 2017 Oct 23;115:T6. eCollection 2017 Aug. Erratum in: Trans Am Ophthalmol Soc. 2018 Jan 01;115:T6C1.	Trans Am Ophthalmol Soc	2017	n		0.0155333	Lin SC, Masis M, Porco TC, Pasquale LR., Predictors of Intraocular Pressure After Phacoemulsification in Primary Open-Angle Glaucoma Eyes with Wide Versus Narrower Angles (An American Ophthalmological Society Thesis). Trans Am Ophthalmol Soc. 2017	#VALUE!	#VALUE!	29147104	1	1	1		1		0	N/A	N/A	N/A	N/A	N/A	N/A	N/A	N/A	N/A
179		10149	Complex phenotypes blur conventional borders between Say-Barber-Biesecker-Young-Simpson syndrome and genitopatellar syndrome.	Radvanszky J, Hyblova M, Durovcikova D, Hikkelova M, Fiedler E, Kadasi L, Turna J, Minarik G, Szemes T.	Clin Genet. 2017 Feb;91(2):339-343. doi: 10.1111/cge.12840. Epub 2016 Sep 29.	Clin Genet	2017		Clin Genet	0.0156155	Radvanszky J, Hyblova M, Durovcikova D, Hikkelova M, Fiedler E, Kadasi L, Turna J, Minarik G, Szemes T., Complex phenotypes blur conventional borders between Say-Barber-Biesecker-Young-Simpson syndrome and genitopatellar syndrome. Clin Genet. 2017	doi: 10.1111/cge.12840	10.1111/cge.12840	27452416	1		1		1		0	N/A	N/A	N/A	N/A	N/A	N/A	N/A	N/A	N/A
181		2296	Assessing the utility of 2.5% phenylephrine for diagnostic pupillary dilation.	Liu JC, Green W, Van Stavern GP, Culican SM.	Can J Ophthalmol. 2017 Aug;52(4):349-354. doi: 10.1016/j.jcjo.2017.01.023.	Can J Ophthalmol	2017		Can J Ophthalmol	0.0158338	Liu JC, Green W, Van Stavern GP, Culican SM., Assessing the utility of 2.5% phenylephrine for diagnostic pupillary dilation. Can J Ophthalmol. 2017	doi: 10.1016/j.jcjo.2017.01.023	10.1016/j.jcjo.2017.01.023	28774515	1		1		1		0	N/A	N/A	N/A	N/A	N/A	N/A	N/A	N/A	N/A
183		2444	Traumatic cataract in patient with anterior megalophthalmos: Case report.	Chlasta-Twardzik E, Nowińska A, Wąs P, Jakubowska A, Wylęgała E.	Medicine (Baltimore). 2017 Jul;96(30):e7160. doi: 10.1097/MD.0000000000007160.	Medicine (Baltimore)	2017		Medicine (Baltimore)	0.0159496	Chlasta-Twardzik E, Nowińska A, Wąs P, Jakubowska A, Wylęgała E., Traumatic cataract in patient with anterior megalophthalmos: Case report. Medicine (Baltimore). 2017	doi: 10.1097/MD.0000000000007160	10.1097/MD.0000000000007160	28746174	1	1	1		1		0	N/A	N/A	N/A	N/A	N/A	N/A	N/A	N/A	N/A
184		588	Retinal putative glial alterations: implication for glaucoma care.	Ashimatey BS, King BJ, Swanson WH.	Ophthalmic Physiol Opt. 2018 Jan;38(1):56-65. doi: 10.1111/opo.12425. Epub 2017 Nov 23.	Ophthalmic Physiol Opt	2018		Ophthalmic Physiol Opt	0.0159725	Ashimatey BS, King BJ, Swanson WH., Retinal putative glial alterations: implication for glaucoma care. Ophthalmic Physiol Opt. 2018	doi: 10.1111/opo.12425	10.1111/opo.12425	29168194	1	1	1		1		0	N/A	N/A	N/A	N/A	N/A	N/A	N/A	N/A	N/A
187		6365	Comparison of methods for identifying causative bacterial microorganisms in presumed acute endophthalmitis: conventional culture, blood culture, and PCR.	Pongsachareonnont P, Honglertnapakul W, Chatsuwan T.	BMC Infect Dis. 2017 Feb 21;17(1):165. doi: 10.1186/s12879-017-2264-5.	BMC Infect Dis	2017	n		0.0161927	Pongsachareonnont P, Honglertnapakul W, Chatsuwan T., Comparison of methods for identifying causative bacterial microorganisms in presumed acute endophthalmitis: conventional culture, blood culture, and PCR. BMC Infect Dis. 2017	doi: 10.1186/s12879-017-2264-5	10.1186/s12879-017-2264-5	28222703	1	1	1		1		0	N/A	N/A	N/A	N/A	N/A	N/A	N/A	N/A	N/A
192		7390	Diagnosis for choroideremia in a large Chinese pedigree by next‑generation sequencing (NGS) and non‑invasive prenatal testing (NIPT).	Zhu L, Cheng J, Zhou B, Wei C, Yang W, Jiang D, Ijaz I, Tan X, Chen R, Fu J.	Mol Med Rep. 2017 Mar;15(3):1157-1164. doi: 10.3892/mmr.2017.6119. Epub 2017 Jan 13.	Mol Med Rep	2017	n		0.016782	Zhu L, Cheng J, Zhou B, Wei C, Yang W, Jiang D, Ijaz I, Tan X, Chen R, Fu J., Diagnosis for choroideremia in a large Chinese pedigree by next‑generation sequencing (NGS) and non‑invasive prenatal testing (NIPT). Mol Med Rep. 2017	doi: 10.3892/mmr.2017.6119	10.3892/mmr.2017.6119	28098911	1	1	1		1		0	N/A	N/A	N/A	N/A	N/A	N/A	N/A	N/A	N/A
194		2245	Novel Insights Into the Phenotypical Spectrum of KIF11-Associated Retinopathy, Including a New Form of Retinal Ciliopathy.	Birtel J, Gliem M, Mangold E, Tebbe L, Spier I, Müller PL, Holz FG, Neuhaus C, Wolfrum U, Bolz HJ, Charbel Issa P.	Invest Ophthalmol Vis Sci. 2017 Aug 1;58(10):3950-3959. doi: 10.1167/iovs.17-21679.	Invest Ophthalmol Vis Sci	2017		Invest Ophthalmol Vis Sci	0.016872	Birtel J, Gliem M, Mangold E, Tebbe L, Spier I, Müller PL, Holz FG, Neuhaus C, Wolfrum U, Bolz HJ, Charbel Issa P., Novel Insights Into the Phenotypical Spectrum of KIF11-Associated Retinopathy, Including a New Form of Retinal Ciliopathy. Invest Ophthalmol Vis Sci. 2017	doi: 10.1167/iovs.17-21679	10.1167/iovs.17-21679	28785766	1		1		1		0	N/A	N/A	N/A	N/A	N/A	N/A	N/A	N/A	N/A
196		5133	Traffic-related air pollution and spectacles use in schoolchildren.	Dadvand P, Nieuwenhuijsen MJ, Basagaña X, Alvarez-Pedrerol M, Dalmau-Bueno A, Cirach M, Rivas I, Brunekreef B, Querol X, Morgan IG, Sunyer J.	PLoS One. 2017 Apr 3;12(4):e0167046. doi: 10.1371/journal.pone.0167046. eCollection 2017.	PLoS One	2017		PLoS One	0.0169594	Dadvand P, Nieuwenhuijsen MJ, Basagaña X, Alvarez-Pedrerol M, Dalmau-Bueno A, Cirach M, Rivas I, Brunekreef B, Querol X, Morgan IG, Sunyer J., Traffic-related air pollution and spectacles use in schoolchildren. PLoS One. 2017	doi: 10.1371/journal.pone.0167046	10.1371/journal.pone.0167046	28369072	1	1	1		1		0	N/A	N/A	N/A	N/A	N/A	N/A	N/A	N/A	N/A
197		7245	Peripheral Reticular Pigmentary Degeneration and Choroidal Vascular Insufficiency, Studied by Ultra Wide-Field Fluorescein Angiography.	Bae K, Cho K, Kang SW, Kim SJ, Kim JM.	PLoS One. 2017 Jan 23;12(1):e0170526. doi: 10.1371/journal.pone.0170526. eCollection 2017.	PLoS One	2017		PLoS One	0.0170538	Bae K, Cho K, Kang SW, Kim SJ, Kim JM., Peripheral Reticular Pigmentary Degeneration and Choroidal Vascular Insufficiency, Studied by Ultra Wide-Field Fluorescein Angiography. PLoS One. 2017	doi: 10.1371/journal.pone.0170526	10.1371/journal.pone.0170526	28114409	1	1	1		1		0	N/A	N/A	N/A	N/A	N/A	N/A	N/A	N/A	N/A
200		3294	Overexpression of Angiotensin-Converting Enzyme 2 Ameliorates Amyloid β-Induced Inflammatory Response in Human Primary Retinal Pigment Epithelium.	Fu X, Lin R, Qiu Y, Yu P, Lei B.	Invest Ophthalmol Vis Sci. 2017 Jun 1;58(7):3018-3028. doi: 10.1167/iovs.17-21546.	Invest Ophthalmol Vis Sci	2017		Invest Ophthalmol Vis Sci	0.017281	Fu X, Lin R, Qiu Y, Yu P, Lei B., Overexpression of Angiotensin-Converting Enzyme 2 Ameliorates Amyloid β-Induced Inflammatory Response in Human Primary Retinal Pigment Epithelium. Invest Ophthalmol Vis Sci. 2017	doi: 10.1167/iovs.17-21546	10.1167/iovs.17-21546	28605813	1		1		1		0	N/A	N/A	N/A	N/A	N/A	N/A	N/A	N/A	N/A
201		370	Hyperbaric oxygen in the treatment of acute retinal artery occlusion.	Elder MJ, Rawstron JA, Davis M.	Diving Hyperb Med. 2017 Dec;47(4):233-238. doi: 10.28920/dhm47.4.233-238.	Diving Hyperb Med	2017	n		0.0174295	Elder MJ, Rawstron JA, Davis M., Hyperbaric oxygen in the treatment of acute retinal artery occlusion. Diving Hyperb Med. 2017	doi: 10.28920/dhm47.4.233-238	10.28920/dhm47.4.233-238	29241233	Erreur doi				0		0					0
203		6559	Significant Bilateral Response in Diabetic Macular Edema After Single Unilateral Intravitreal Aflibercept Injection.	Rahimy E, Nyong'o O, Leng T.	Ophthalmic Surg Lasers Imaging Retina. 2017 Feb 1;48(2):167-169. doi: 10.3928/23258160-20170130-11.	Ophthalmic Surg Lasers Imaging Retina	2017		Ophthalmic Surg Lasers Imaging Retina	0.0175391	Rahimy E, Nyong'o O, Leng T., Significant Bilateral Response in Diabetic Macular Edema After Single Unilateral Intravitreal Aflibercept Injection. Ophthalmic Surg Lasers Imaging Retina. 2017	doi: 10.3928/23258160-20170130-11	10.3928/23258160-20170130-11	28195620	Pas de pdf dispo				0		0					0
204		368	Evaluation of Retinal Nerve Fiber Layer Thinning in Myopic Glaucoma: Impact of Optic Disc Morphology.	Na KI, Lee WJ, Kim YK, Park KH, Jeoung JW.	Invest Ophthalmol Vis Sci. 2017 Dec 1;58(14):6265-6272. doi: 10.1167/iovs.17-22534.	Invest Ophthalmol Vis Sci	2017		Invest Ophthalmol Vis Sci	0.017623	Na KI, Lee WJ, Kim YK, Park KH, Jeoung JW., Evaluation of Retinal Nerve Fiber Layer Thinning in Myopic Glaucoma: Impact of Optic Disc Morphology. Invest Ophthalmol Vis Sci. 2017	doi: 10.1167/iovs.17-22534	10.1167/iovs.17-22534	29242900	1		1		1		0	N/A	N/A	N/A	N/A	N/A	N/A	N/A	N/A	N/A
Total															200	49	81		85	115	115	113	99	81	37		31	11	4	108
															200	24.5	40.5		42.5	57.5			98.2609	86.087	70.4348	32.1739			9.56522	3.47826								#REF!
																							↑						↑
																							Nbe/%age d'articles ou l'adresse est disponilbe sur le PDF						Nbe/%age d'articles accessibles via RSA (ResearchGate)

## Sheet: EuroToDollar
1.22426	euros/ dollar		5 april 2018
